# Supplementary material for: Review of the fish parasitic genus Elthusa Schioedte & Meinert, 1884 (Crustacea, Isopoda, Cymothoidae) from South Africa, including the description of three new species
Source: Zookeys. 2019 Apr 23;841:1–37. doi: 10.3897/zookeys.841.32364 (PMC6491414; doi:10.3897/zookeys.841.32364)
Supplement: XML Treatment for Elthusa [file zookeys.841.32364-treatment1.xml]

<!DOCTYPE tp:taxon-treatment
  PUBLIC "-//TaxonX//DTD Taxonomic Treatment Publishing DTD v0 20100105//EN" "tax-treatment-NSO.dtd">
<tp:taxon-treatment xmlns:tp="http://www.plazi.org/taxpub"><tp:treatment-meta><kwd-group><label>Taxon classification</label><kwd><named-content xmlns:xlink="http://www.w3.org/1999/xlink" content-type="kingdom">Animalia</named-content></kwd><kwd><named-content xmlns:xlink="http://www.w3.org/1999/xlink" content-type="order">Isopoda</named-content></kwd><kwd><named-content xmlns:xlink="http://www.w3.org/1999/xlink" content-type="family">Cymothoidae</named-content></kwd></kwd-group><mixed-citation publication-type="journal"><person-group><name><surname>van der Wal</surname><given-names>Serita</given-names></name><name><surname>Smit</surname><given-names>Nico J.</given-names></name><name><surname>Hadfield</surname><given-names>Kerry A.</given-names></name></person-group><article-title>Review of the fish parasitic genus <italic><tp:taxon-name><tp:taxon-name-part taxon-name-part-type="genus" reg="Elthusa">Elthusa</tp:taxon-name-part></tp:taxon-name></italic> Schioedte &amp; Meinert, 1884 (<tp:taxon-name><tp:taxon-name-part taxon-name-part-type="subphylum">Crustacea</tp:taxon-name-part></tp:taxon-name>, <tp:taxon-name><tp:taxon-name-part taxon-name-part-type="order">Isopoda</tp:taxon-name-part></tp:taxon-name>, <tp:taxon-name><tp:taxon-name-part taxon-name-part-type="family">Cymothoidae</tp:taxon-name-part></tp:taxon-name>) from South Africa, including the description of three new species</article-title><source>Zookeys</source><day>23</day><month>4</month><year>2019</year><volume>841</volume><fpage>1</fpage><lpage>37</lpage><pub-id pub-id-type="doi">10.3897/zookeys.841.32364</pub-id></mixed-citation></tp:treatment-meta><tp:nomenclature><label>Genus</label><tp:taxon-name>
                  <tp:taxon-name-part taxon-name-part-type="genus" reg="Elthusa">Elthusa</tp:taxon-name-part>
                </tp:taxon-name><tp:taxon-authority>Schioedte &amp; Meinert, 1884</tp:taxon-authority><tp:nomenclature-citation-list><tp:nomenclature-citation><tp:taxon-name>
                      <tp:taxon-name-part taxon-name-part-type="genus" reg="Elthusa">Elthusa</tp:taxon-name-part>
                    </tp:taxon-name><comment>: <xref ref-type="bibr" rid="B87">Schioedte and Meinert 1884</xref>: 337; <xref ref-type="bibr" rid="B16">Bruce 1990</xref>: 254; <xref ref-type="bibr" rid="B109">Trilles and Randall 2011</xref>: 453; <xref ref-type="bibr" rid="B43">Hadfield et al. 2017</xref>: 3.</comment></tp:nomenclature-citation></tp:nomenclature-citation-list></tp:nomenclature><tp:treatment-sec sec-type="type species" id="SECID0EFBAE"><title>Type species.</title><p><italic><tp:taxon-name><tp:taxon-name-part taxon-name-part-type="genus" reg="Livoneca">Livoneca</tp:taxon-name-part><tp:taxon-name-part taxon-name-part-type="species" reg="emarginata">emarginata</tp:taxon-name-part></tp:taxon-name></italic> Bleeker, 1857; by monotypy (<xref ref-type="bibr" rid="B87">Schioedte and Meinert 1884</xref>). The original number of type specimens that were available to <xref ref-type="bibr" rid="B11">Bleeker (1857)</xref> is unknown. A single female syntype, examined by <xref ref-type="bibr" rid="B11">Bleeker (1857)</xref>, is deposited at the Naturalis Biodiversity Center (previously the Rijksmuseum von Natuurlijke Historie), Leiden (RMNH.CRUS.I.66). Another type specimen from the latter museum has been lost. The specimen examined by <xref ref-type="bibr" rid="B87">Schioedte and Meinert (1884)</xref> is held at the Natural History Museum in Paris (MNHN241) (<xref ref-type="bibr" rid="B100">Trilles 1976</xref>).</p></tp:treatment-sec><tp:treatment-sec sec-type="remarks" id="SECID0EKCAE"><title>Remarks.</title><p>Species from <italic><tp:taxon-name><tp:taxon-name-part taxon-name-part-type="genus" reg="Elthusa">Elthusa</tp:taxon-name-part></tp:taxon-name></italic> can be distinguished from other genera by having a weakly vaulted dorsum with a wide pleon; antennulae that are shorter than, or subequal in length to antennae, bases not in contact; a cephalon posterior margin that is not trilobed; and lamellar pleopods. Other diagnostic characters include a slender maxilliped palp article 3, with setae present; as well as pereopods with relatively short dactyli (see <xref ref-type="bibr" rid="B16">Bruce 1990</xref> for a revised diagnosis of the genus).</p><p><xref ref-type="bibr" rid="B109">Trilles and Randall (2011)</xref> redescribed the type species for the genus, <italic><tp:taxon-name><tp:taxon-name-part taxon-name-part-type="genus" reg="Elthusa">E.</tp:taxon-name-part><tp:taxon-name-part taxon-name-part-type="species" reg="emarginata">emarginata</tp:taxon-name-part></tp:taxon-name></italic>. This redescription provided a more detailed description and more accurate drawings of the species that had previously not been possible due to the fragility of the syntype. It also allows for a diagnosis and description of the genus based on the type material. However, <xref ref-type="bibr" rid="B109">Trilles and Randall (2011)</xref> designated one of the examined specimens [material deposited by <xref ref-type="bibr" rid="B87">Schioedte and Meinert (1884)</xref> into the Natural History Museum in Paris, <named-content xmlns:xlink="http://www.w3.org/1999/xlink" content-type="dwc:institutional_code" xlink:type="simple">MNHN</named-content> No. 241] as the lectotype for the species. This does not follow the ICZN rules (Article 74.1) for lectotype designation as there is extant type material (RMNH.CRUS.I.66). Furthermore, no figures were provided of the designated lectotype material to ensure recognition of the specimen designated (ICZN Article 74.7.2). As such this lectotype designation is invalid and set aside (ICZN Article 74.2).</p><p>The original description by <xref ref-type="bibr" rid="B11">Bleeker (1857)</xref> did not specify any host species, genus or even family (“the skin of various species of fish”) and <xref ref-type="bibr" rid="B109">Trilles and Randall’s (2011)</xref> redescription is not supported by or based on specimens being from the same host species or genus. <xref ref-type="bibr" rid="B109">Trilles and Randall (2011)</xref> did not examine Bleeker’s remaining syntype, and comparison of the two accounts suggest that there are some differences between the <xref ref-type="bibr" rid="B11">Bleeker (1857)</xref> figures and those of <xref ref-type="bibr" rid="B109">Trilles and Randall (2011)</xref>; most notably being the shape of the cephalon, which is truncate or subtruncate in the syntype but anteriorly concave in Trilles and Randall’s redescription; and the pleotelson in the syntype is broadly rounded (“semi-circular”) while distally narrowed in Trilles and Randall’s redescription. <xref ref-type="bibr" rid="B109">Trilles and Randall (2011)</xref> made no direct reference to <xref ref-type="bibr" rid="B11">Bleeker’s (1857)</xref> description and did not comment on any perceived character difference. These differences suggest that direct comparison to Bleeker’s syntype is needed to confirm conspecificity of the specimens identified by <xref ref-type="bibr" rid="B109">Trilles and Randall (2011)</xref> as <italic><tp:taxon-name><tp:taxon-name-part taxon-name-part-type="genus" reg="Elthusa">E.</tp:taxon-name-part><tp:taxon-name-part taxon-name-part-type="species" reg="emarginata">emarginata</tp:taxon-name-part></tp:taxon-name></italic>.</p></tp:treatment-sec><ref-list><ref id="B87"><mixed-citation xmlns:xlink="http://www.w3.org/1999/xlink" xlink:type="simple"><person-group><name name-style="western"><surname>Schioedte</surname><given-names>JC</given-names></name><name name-style="western"><surname>Meinert</surname><given-names>F</given-names></name></person-group> (<year>1884</year>) <article-title>Symbolæ ad monographium Cymothoarum crustaceorum isopodum familiæ. IV. Cymothoidæ Trib. II. Cymothoinæ. Trib. III: Livonecinæ.</article-title><source>Naturhistorisk tidsskrift, Kjøbenhavn</source><volume>14</volume>: <fpage>221</fpage>–<lpage>454</lpage>. <ext-link xlink:type="simple" ext-link-type="doi" xlink:href="10.5962/bhl.title.10300">https://doi.org/10.5962/bhl.title.10300</ext-link></mixed-citation></ref><ref id="B16"><mixed-citation xmlns:xlink="http://www.w3.org/1999/xlink" xlink:type="simple"><person-group><name name-style="western"><surname>Bruce</surname><given-names>NL</given-names></name></person-group> (<year>1990</year>) <article-title>The genera <italic><tp:taxon-name><tp:taxon-name-part taxon-name-part-type="genus">Catoessa</tp:taxon-name-part></tp:taxon-name></italic>, <italic><tp:taxon-name><tp:taxon-name-part taxon-name-part-type="genus">Elthusa</tp:taxon-name-part></tp:taxon-name></italic>, <italic><tp:taxon-name><tp:taxon-name-part taxon-name-part-type="genus">Enispa</tp:taxon-name-part></tp:taxon-name></italic>, <italic><tp:taxon-name><tp:taxon-name-part taxon-name-part-type="genus">Ichthyoxenus</tp:taxon-name-part></tp:taxon-name></italic>, <italic><tp:taxon-name><tp:taxon-name-part taxon-name-part-type="genus">Idusa</tp:taxon-name-part></tp:taxon-name></italic>, <italic><tp:taxon-name><tp:taxon-name-part taxon-name-part-type="genus">Livoneca</tp:taxon-name-part></tp:taxon-name></italic> and <italic><tp:taxon-name><tp:taxon-name-part taxon-name-part-type="genus">Norileca</tp:taxon-name-part></tp:taxon-name></italic> n. gen. (<tp:taxon-name><tp:taxon-name-part taxon-name-part-type="order">Isopoda</tp:taxon-name-part></tp:taxon-name>, <tp:taxon-name><tp:taxon-name-part taxon-name-part-type="family">Cymothoidae</tp:taxon-name-part></tp:taxon-name>), crustacean parasites of marine fishes, with descriptions of eastern Australian species.</article-title><source>Records of the Australian Museum</source><volume>42</volume>: <fpage>247</fpage>–<lpage>300</lpage>. <ext-link xlink:type="simple" ext-link-type="doi" xlink:href="10.3853/j.0067-1975.42.1990.118">https://doi.org/10.3853/j.0067-1975.42.1990.118</ext-link></mixed-citation></ref><ref id="B109"><mixed-citation xmlns:xlink="http://www.w3.org/1999/xlink" xlink:type="simple"><person-group><name name-style="western"><surname>Trilles</surname><given-names>J-P</given-names></name><name name-style="western"><surname>Randall</surname><given-names>JE</given-names></name></person-group> (<year>2011</year>) <article-title>Redescription of <italic><tp:taxon-name><tp:taxon-name-part taxon-name-part-type="genus">Elthusa</tp:taxon-name-part><tp:taxon-name-part taxon-name-part-type="species">emarginata</tp:taxon-name-part></tp:taxon-name></italic> (Bleeker, 1857) (<tp:taxon-name><tp:taxon-name-part taxon-name-part-type="subphylum">Crustacea</tp:taxon-name-part></tp:taxon-name>, <tp:taxon-name><tp:taxon-name-part taxon-name-part-type="order">Isopoda</tp:taxon-name-part></tp:taxon-name>, <tp:taxon-name><tp:taxon-name-part taxon-name-part-type="family">Cymothoidae</tp:taxon-name-part></tp:taxon-name>), type species of the genus <italic><tp:taxon-name><tp:taxon-name-part taxon-name-part-type="genus">Elthusa</tp:taxon-name-part></tp:taxon-name></italic> Schioedte &amp; Meinert, 1884.</article-title><source>Marine Biology Research</source><volume>7</volume>: <fpage>453</fpage>–<lpage>465</lpage>. <ext-link xlink:type="simple" ext-link-type="doi" xlink:href="10.1080/17451000.2010.528770">https://doi.org/10.1080/17451000.2010.528770</ext-link></mixed-citation></ref><ref id="B43"><mixed-citation xmlns:xlink="http://www.w3.org/1999/xlink" xlink:type="simple"><person-group><name name-style="western"><surname>Hadfield</surname><given-names>KA</given-names></name><name name-style="western"><surname>Tuttle</surname><given-names>LJ</given-names></name><name name-style="western"><surname>Smit</surname><given-names>NJ</given-names></name></person-group> (<year>2017</year>) <article-title><italic><tp:taxon-name><tp:taxon-name-part taxon-name-part-type="genus">Elthusa</tp:taxon-name-part><tp:taxon-name-part taxon-name-part-type="species">winstoni</tp:taxon-name-part></tp:taxon-name></italic> sp. n. (<tp:taxon-name><tp:taxon-name-part taxon-name-part-type="order">Isopoda</tp:taxon-name-part></tp:taxon-name>, <tp:taxon-name><tp:taxon-name-part taxon-name-part-type="family">Cymothoidae</tp:taxon-name-part></tp:taxon-name>), a new fish parasitic isopod from Hawaii.</article-title><source>ZooKeys</source><volume>661</volume>: <fpage>125</fpage>–<lpage>135</lpage>. <ext-link xlink:type="simple" ext-link-type="doi" xlink:href="10.3897/zookeys.661.11251.figure1">https://doi.org/10.3897/zookeys.661.11251.figure1</ext-link></mixed-citation></ref><ref id="B11"><mixed-citation xmlns:xlink="http://www.w3.org/1999/xlink" xlink:type="simple"><person-group><name name-style="western"><surname>Bleeker</surname><given-names>P</given-names></name></person-group> (<year>1857</year>) <article-title>Recherches sur les Crustacés de L’Inde Archipelagique. II. Sur les Isopodes Cymothoadiens de L’Archipel Indien.</article-title><source>Natuurkundige vereeniging in Nederlandsche-Indie, Batavia, Verhandelingen</source><volume>2</volume>: <fpage>20</fpage>–<lpage>40</lpage>. <ext-link xlink:type="simple" ext-link-type="doi" xlink:href="10.5962/bhl.title.9908">https://doi.org/10.5962/bhl.title.9908</ext-link></mixed-citation></ref><ref id="B100"><mixed-citation xmlns:xlink="http://www.w3.org/1999/xlink" xlink:type="simple"><person-group><name name-style="western"><surname>Trilles</surname><given-names>J-P</given-names></name></person-group> (<year>1976</year>) Les <tp:taxon-name><tp:taxon-name-part taxon-name-part-type="family">Cymothoidae</tp:taxon-name-part></tp:taxon-name> (<tp:taxon-name><tp:taxon-name-part taxon-name-part-type="order">Isopoda</tp:taxon-name-part></tp:taxon-name>, <tp:taxon-name><tp:taxon-name-part taxon-name-part-type="suborder">Flabellifera</tp:taxon-name-part></tp:taxon-name>) des collections du Muséum National d’Histoire Naturelle de Paris. IV. Les <tp:taxon-name><tp:taxon-name-part taxon-name-part-type="subfamily">Lironecinae</tp:taxon-name-part></tp:taxon-name> Schioedte &amp; Meinert, 1884. Bulletin du Muséum National d’Histoire Naturelle, 3e serie (Zoologie) 390: 773–800. <ext-link xlink:type="simple" ext-link-type="doi" xlink:href="10.5962/bhl.title.58212">https://doi.org/10.5962/bhl.title.58212</ext-link></mixed-citation></ref></ref-list></tp:taxon-treatment>
