# Supplementary material for: Review of the fish parasitic genus Elthusa Schioedte & Meinert, 1884 (Crustacea, Isopoda, Cymothoidae) from South Africa, including the description of three new species
Source: Zookeys. 2019 Apr 23;841:1–37. doi: 10.3897/zookeys.841.32364 (PMC6491414; doi:10.3897/zookeys.841.32364)
Supplement: XML Treatment for Elthusa raynaudii [file zookeys.841.32364-treatment2.xml]

<!DOCTYPE tp:taxon-treatment
  PUBLIC "-//TaxonX//DTD Taxonomic Treatment Publishing DTD v0 20100105//EN" "tax-treatment-NSO.dtd">
<tp:taxon-treatment xmlns:tp="http://www.plazi.org/taxpub"><tp:treatment-meta><kwd-group><label>Taxon classification</label><kwd><named-content xmlns:xlink="http://www.w3.org/1999/xlink" content-type="kingdom">Animalia</named-content></kwd><kwd><named-content xmlns:xlink="http://www.w3.org/1999/xlink" content-type="order">Isopoda</named-content></kwd><kwd><named-content xmlns:xlink="http://www.w3.org/1999/xlink" content-type="family">Cymothoidae</named-content></kwd></kwd-group><mixed-citation publication-type="journal"><person-group><name><surname>van der Wal</surname><given-names>Serita</given-names></name><name><surname>Smit</surname><given-names>Nico J.</given-names></name><name><surname>Hadfield</surname><given-names>Kerry A.</given-names></name></person-group><article-title>Review of the fish parasitic genus <italic><tp:taxon-name><tp:taxon-name-part taxon-name-part-type="genus" reg="Elthusa">Elthusa</tp:taxon-name-part></tp:taxon-name></italic> Schioedte &amp; Meinert, 1884 (<tp:taxon-name><tp:taxon-name-part taxon-name-part-type="subphylum">Crustacea</tp:taxon-name-part></tp:taxon-name>, <tp:taxon-name><tp:taxon-name-part taxon-name-part-type="order">Isopoda</tp:taxon-name-part></tp:taxon-name>, <tp:taxon-name><tp:taxon-name-part taxon-name-part-type="family">Cymothoidae</tp:taxon-name-part></tp:taxon-name>) from South Africa, including the description of three new species</article-title><source>Zookeys</source><day>23</day><month>4</month><year>2019</year><volume>841</volume><fpage>1</fpage><lpage>37</lpage><pub-id pub-id-type="doi">10.3897/zookeys.841.32364</pub-id></mixed-citation></tp:treatment-meta><tp:nomenclature><tp:taxon-name>
                  <tp:taxon-name-part taxon-name-part-type="genus" reg="Elthusa">Elthusa</tp:taxon-name-part>
                  <tp:taxon-name-part taxon-name-part-type="species" reg="raynaudii">raynaudii</tp:taxon-name-part>
                </tp:taxon-name><tp:taxon-authority>(Milne Edwards, 1840)</tp:taxon-authority><xref ref-type="fig" rid="F1">Figures 1</xref><xref ref-type="fig" rid="F2">, 2</xref><xref ref-type="fig" rid="F3">, 3</xref><xref ref-type="table" rid="T1">, Table 1</xref><tp:nomenclature-citation-list><tp:nomenclature-citation><tp:taxon-name>
                      <tp:taxon-name-part taxon-name-part-type="genus" reg="Livoneca">Livoneca</tp:taxon-name-part>
                      <tp:taxon-name-part taxon-name-part-type="species" reg="Raynaudii">Raynaudii</tp:taxon-name-part>
                    </tp:taxon-name><comment>: <xref ref-type="bibr" rid="B65">Milne Edwards 1840</xref>: 262; <xref ref-type="bibr" rid="B58">Krauss 1843</xref>: 66; <xref ref-type="bibr" rid="B11">Bleeker 1857</xref>: 30; <xref ref-type="bibr" rid="B87">Schioedte and Meinert 1884</xref>: 367, pl. 12, figs 9–13; <xref ref-type="bibr" rid="B97">Thielemann 1910</xref>: 42; <xref ref-type="bibr" rid="B44">Hale 1926</xref>: 215–217, figs 10a–j.</comment></tp:nomenclature-citation><tp:nomenclature-citation><tp:taxon-name>
                      <tp:taxon-name-part taxon-name-part-type="genus" reg="Cymothoa">Cymothoa</tp:taxon-name-part>
                    </tp:taxon-name><comment> Novae-Zealandia: <xref ref-type="bibr" rid="B114">White 1847</xref>: 110 (nomen nudum). </comment></tp:nomenclature-citation><tp:nomenclature-citation><tp:taxon-name>
                      <tp:taxon-name-part taxon-name-part-type="genus" reg="Lironeca">Lironeca</tp:taxon-name-part>
                      <tp:taxon-name-part taxon-name-part-type="species" reg="novae-zealandia">novae-zealandia</tp:taxon-name-part>
                    </tp:taxon-name><comment>: <xref ref-type="bibr" rid="B62">Miers 1874</xref>: 228; 1876: 106, pl. III, fig. 2; 1881: 64, 67.</comment></tp:nomenclature-citation><tp:nomenclature-citation><tp:taxon-name>
                      <tp:taxon-name-part taxon-name-part-type="genus" reg="Lironeca">Lironeca</tp:taxon-name-part>
                      <tp:taxon-name-part taxon-name-part-type="species" reg="laticauda">laticauda</tp:taxon-name-part>
                    </tp:taxon-name><comment>: <xref ref-type="bibr" rid="B63">Miers 1877</xref>: 677, pl. 69, fig. 5; <xref ref-type="bibr" rid="B28">Ellis 1981</xref>: 124.</comment></tp:nomenclature-citation><tp:nomenclature-citation><tp:taxon-name>
                      <tp:taxon-name-part taxon-name-part-type="genus" reg="Livoneca">Livoneca</tp:taxon-name-part>
                      <tp:taxon-name-part taxon-name-part-type="species" reg="Raynaudi">Raynaudi</tp:taxon-name-part>
                    </tp:taxon-name><comment>.–<xref ref-type="bibr" rid="B35">Gerstaecker 1882</xref>: 259.</comment></tp:nomenclature-citation><tp:nomenclature-citation><tp:taxon-name>
                      <tp:taxon-name-part taxon-name-part-type="genus" reg="Livoneca">Livoneca</tp:taxon-name-part>
                    </tp:taxon-name><comment> Novae Zelandiae.–<xref ref-type="bibr" rid="B35">Gerstaecker 1882</xref>: 263. </comment></tp:nomenclature-citation><tp:nomenclature-citation><tp:taxon-name>
                      <tp:taxon-name-part taxon-name-part-type="genus" reg="Lironeca">Lironeca</tp:taxon-name-part>
                    </tp:taxon-name><comment> Stewarti: <xref ref-type="bibr" rid="B31">Filhol 1885</xref>: 450, pl. 4, fig. 6. </comment></tp:nomenclature-citation><tp:nomenclature-citation><tp:taxon-name>
                      <tp:taxon-name-part taxon-name-part-type="genus" reg="Lironeca">Lironeca</tp:taxon-name-part>
                      <tp:taxon-name-part taxon-name-part-type="species" reg="neo-zelanica">neo-zelanica</tp:taxon-name-part>
                    </tp:taxon-name><comment>.–<xref ref-type="bibr" rid="B98">Thomson and Chilton 1886</xref>: 154.</comment></tp:nomenclature-citation><tp:nomenclature-citation><tp:taxon-name>
                      <tp:taxon-name-part taxon-name-part-type="genus" reg="Livoneca">Livoneca</tp:taxon-name-part>
                      <tp:taxon-name-part taxon-name-part-type="species" reg="raynaudii">raynaudii</tp:taxon-name-part>
                    </tp:taxon-name><comment>.–<xref ref-type="bibr" rid="B116">Whitelegge 1902</xref>: 236; <xref ref-type="bibr" rid="B23">Chilton 1909</xref>: 606; <xref ref-type="bibr" rid="B24">1911</xref>: 309; <xref ref-type="bibr" rid="B25">1912</xref>: 135; <xref ref-type="bibr" rid="B93">Stebbing 1910</xref>: 125; <xref ref-type="bibr" rid="B119">Young 1926</xref>: 283; <xref ref-type="bibr" rid="B44">Hale 1926</xref>: 215, fig. 10; 1929: 261, figs 253, 259; 1940: 303; <xref ref-type="bibr" rid="B6">Barnard 1940</xref>: 491; <xref ref-type="bibr" rid="B7">1955</xref>: 6; <xref ref-type="bibr" rid="B50">Hurley 1961</xref>: 268; <xref ref-type="bibr" rid="B48">Hewitt and Hine 1972</xref>: 108; <xref ref-type="bibr" rid="B89">Sivertsen and Holthuis 1980</xref>: 34; <xref ref-type="bibr" rid="B10">Beumer et al. 1982</xref>: 33.</comment></tp:nomenclature-citation><tp:nomenclature-citation><tp:taxon-name>
                      <tp:taxon-name-part taxon-name-part-type="genus" reg="Livoneca">Livoneca</tp:taxon-name-part>
                      <tp:taxon-name-part taxon-name-part-type="species" reg="epimerias">epimerias</tp:taxon-name-part>
                    </tp:taxon-name><comment>: <xref ref-type="bibr" rid="B79">Richardson 1909</xref>: 88, fig. 13; <xref ref-type="bibr" rid="B59">Kussakin 1979</xref>: 301, figs 69, 170.</comment></tp:nomenclature-citation><tp:nomenclature-citation><tp:taxon-name>
                      <tp:taxon-name-part taxon-name-part-type="genus" reg="Livoneca">Livoneca</tp:taxon-name-part>
                      <tp:taxon-name-part taxon-name-part-type="species" reg="raynaudi">raynaudi</tp:taxon-name-part>
                    </tp:taxon-name><comment>.–<xref ref-type="bibr" rid="B68">Nierstrasz 1915</xref>: 97; <xref ref-type="bibr" rid="B69">1931</xref>: 145; <xref ref-type="bibr" rid="B4">Barnard 1920</xref>: 358; <xref ref-type="bibr" rid="B75">Pillai 1954</xref>: 16.</comment></tp:nomenclature-citation><tp:nomenclature-citation><tp:taxon-name>
                      <tp:taxon-name-part taxon-name-part-type="genus" reg="Livoneca">Livoneca</tp:taxon-name-part>
                      <tp:taxon-name-part taxon-name-part-type="species" reg="laticauda">laticauda</tp:taxon-name-part>
                    </tp:taxon-name><comment>.–<xref ref-type="bibr" rid="B69">Nierstrasz 1931</xref>: 143.</comment></tp:nomenclature-citation><tp:nomenclature-citation><tp:taxon-name>
                      <tp:taxon-name-part taxon-name-part-type="genus" reg="Lironeca">Lironeca</tp:taxon-name-part>
                      <tp:taxon-name-part taxon-name-part-type="species" reg="raynaudii">raynaudii</tp:taxon-name-part>
                    </tp:taxon-name><comment>.–Brian and Dartevelle 1949: 176; <xref ref-type="bibr" rid="B1">Avdeev 1975</xref>: 250; <xref ref-type="bibr" rid="B2">1978</xref>: 281; <xref ref-type="bibr" rid="B100">Trilles 1976</xref>: 778, pl. 1, fig. 4; <xref ref-type="bibr" rid="B76">Poore 1981</xref>: 341.</comment></tp:nomenclature-citation><tp:nomenclature-citation><tp:taxon-name>
                      <tp:taxon-name-part taxon-name-part-type="genus" reg="Lironeca">Lironeca</tp:taxon-name-part>
                      <tp:taxon-name-part taxon-name-part-type="species" reg="raynaudi">raynaudi</tp:taxon-name-part>
                    </tp:taxon-name><comment>.–<xref ref-type="bibr" rid="B61">Menzies 1962</xref>: 115, fig. 36A–B; <xref ref-type="bibr" rid="B53">Kensley 1978</xref>: 80, fig. 33B; <xref ref-type="bibr" rid="B67">Moreira and Sadowsky 1978</xref>: 111.</comment></tp:nomenclature-citation><tp:nomenclature-citation><tp:taxon-name>
                      <tp:taxon-name-part taxon-name-part-type="genus" reg="Lironeca">Lironeca</tp:taxon-name-part>
                      <tp:taxon-name-part taxon-name-part-type="species" reg="magna">magna</tp:taxon-name-part>
                    </tp:taxon-name><comment>: <xref ref-type="bibr" rid="B60">Mañé-Garzón 1979</xref>: 18, figs 1–5.</comment></tp:nomenclature-citation><tp:nomenclature-citation><tp:taxon-name>
                      <tp:taxon-name-part taxon-name-part-type="genus" reg="Elthusa">Elthusa</tp:taxon-name-part>
                      <tp:taxon-name-part taxon-name-part-type="species" reg="raynaudii">raynaudii</tp:taxon-name-part>
                    </tp:taxon-name><comment>.–<xref ref-type="bibr" rid="B16">Bruce 1990</xref>: 263; <xref ref-type="bibr" rid="B17">Bruce et al. 2002</xref>: 177; <xref ref-type="bibr" rid="B117">Williams et al. 2010</xref>: 99–101.</comment></tp:nomenclature-citation><tp:nomenclature-citation><tp:taxon-name>
                      <tp:taxon-name-part taxon-name-part-type="genus" reg="Elthusa">Elthusa</tp:taxon-name-part>
                      <tp:taxon-name-part taxon-name-part-type="species" reg="raynaudi">raynaudi</tp:taxon-name-part>
                    </tp:taxon-name><comment>.–<xref ref-type="bibr" rid="B37">Ghani 2003</xref>: 218.</comment></tp:nomenclature-citation></tp:nomenclature-citation-list></tp:nomenclature><tp:treatment-sec sec-type="type material" id="SECID0EZXAE"><title>Type material.</title><p>Type material held at the Museum national d’Histoire naturelle, Paris (syntypes <named-content xmlns:xlink="http://www.w3.org/1999/xlink" content-type="dwc:institutional_code" xlink:type="simple">MNHN</named-content>-IU-2016-9885; <named-content xmlns:xlink="http://www.w3.org/1999/xlink" content-type="dwc:institutional_code" xlink:type="simple">MNHN</named-content>-IU-2016-9884).</p></tp:treatment-sec><tp:treatment-sec sec-type="type locality" id="SECID0EJYAE"><title>Type locality.</title><p>Cape of Good Hope, South Africa.</p></tp:treatment-sec><tp:treatment-sec sec-type="Type host" id="SECID0EOYAE"><title>Type host.</title><p>Unknown.</p></tp:treatment-sec><tp:treatment-sec sec-type="material" id="SECID0ETYAE"><title>Material examined</title><p>(all from South Africa). <italic>Syntype</italic>. SOUTH AFRICA • 1 ♀ (ovigerous, 26.7 mm <abbrev xmlns:xlink="http://www.w3.org/1999/xlink" xlink:title="total length" id="ABBRID0E2YAE" xlink:type="simple">TL</abbrev>, 14.1 mm W); south coast of South Africa, Cape of Good Hope; <named-content xmlns:xlink="http://www.w3.org/1999/xlink" content-type="dwc:institutional_code" xlink:type="simple">MNHN</named-content>-IU-2016-9885. <italic>Other material.</italic> SOUTH AFRICA • 1 ♀ (ovigerous, 26.0 mm <abbrev xmlns:xlink="http://www.w3.org/1999/xlink" xlink:title="total length" id="ABBRID0EGZAE" xlink:type="simple">TL</abbrev>, 14.0 mm W); Indian Ocean, south coast of South Africa, <abbrev xmlns:xlink="http://www.w3.org/1999/xlink" xlink:title="research vessel" id="ABBRID0EKZAE" xlink:type="simple">RV</abbrev> Africana (fish sorting table); <named-content xmlns:xlink="http://www.w3.org/1999/xlink" content-type="dwc:verbatimCoordinates" xlink:type="simple"><named-content content-type="geo-json" specific-use="{&#34;type&#34;:&#34;Point&#34;,&#34;coordinates&#34;:[25.633333,-34.633333]}" id="NCID0ERZAE" xlink:type="simple">34°38'S, 25°38'E</named-content></named-content>; April 2003; coll. Nico J. Smit; dissected; in the collection of the authors at <named-content xmlns:xlink="http://www.w3.org/1999/xlink" content-type="dwc:institutional_code" xlink:type="simple">NWU</named-content> • 1 ♀ (ovigerous, 26.0 mm <abbrev xmlns:xlink="http://www.w3.org/1999/xlink" xlink:title="total length" id="ABBRID0E2ZAE" xlink:type="simple">TL</abbrev>, 15.0 mm W); Atlantic Ocean, <abbrev xmlns:xlink="http://www.w3.org/1999/xlink" xlink:title="research vessel" id="ABBRID0E6ZAE" xlink:type="simple">RV</abbrev> Dr Fridtjof Nansen trawl (Station NAN401T062); January 2007; coll. L Atkinson; <named-content xmlns:xlink="http://www.w3.org/1999/xlink" content-type="dwc:institutional_code" xlink:type="simple">SAMC</named-content>-A47881 • 1 ♀ (ovigerous, 20.0 mm <abbrev xmlns:xlink="http://www.w3.org/1999/xlink" xlink:title="total length" id="ABBRID0EI1AE" xlink:type="simple">TL</abbrev>, 12.0 mm W); Atlantic Ocean, <abbrev xmlns:xlink="http://www.w3.org/1999/xlink" xlink:title="research vessel" id="ABBRID0EM1AE" xlink:type="simple">RV</abbrev> Dr Fridtjof Nansen (fish sorting table); <named-content xmlns:xlink="http://www.w3.org/1999/xlink" content-type="dwc:verbatimCoordinates" xlink:type="simple"><named-content content-type="geo-json" specific-use="{&#34;type&#34;:&#34;Point&#34;,&#34;coordinates&#34;:[16.900000,-32.283333]}" id="NCID0ET1AE" xlink:type="simple">32°17'S, 16°54'E</named-content></named-content>; 269 m; February 2010; coll. KA Hadfield; dissected; <named-content xmlns:xlink="http://www.w3.org/1999/xlink" content-type="dwc:institutional_code" xlink:type="simple">SAMC</named-content>-A089957.</p></tp:treatment-sec><tp:treatment-sec sec-type="description" id="SECID0E41AE"><title>Description</title><p>(ovigerous ♀). Figs <xref ref-type="fig" rid="F1">1</xref>–<xref ref-type="fig" rid="F3">3</xref>. <italic>Body</italic> ovoid, slightly twisted to the left, 1.7 times as long as greatest width; dorsal surfaces smooth and polished in appearance, widest at pereonite 5, most narrow at pereonite 1; pereonite lateral margins mostly posteriorly ovate, medially indented. <italic>Cephalon</italic> 0.9 times longer than wide, visible in dorsal view, sub-truncate with blunt anterior margin. <italic>Frontal margin</italic> thickened, ventrally folded. <italic>Eyes</italic> oval with distinct margins; one eye 0.2 times width of cephalon, 0.4 times length of cephalon. <italic>Pereonite 1</italic> smooth; anterior border medially straight, curved laterally; anterolateral angle narrowly rounded, extending to the medial region of eyes. Posterior margins of pereonites smooth, slightly curved laterally. Coxae 2–3 wide, with posteroventral angles rounded; coxae 4–7 with rounded point, not extending past pereonite posterior margin. Pereonites 2–5 subequal, becoming more progressively rounded posteriorly; pereonites 6 and 7 slightly narrower. <italic>Pleon</italic> 0.4 times as long as total body length, with pleonite 1 largely concealed by pereonite 7, slightly visible in dorsal view; pleonites posterior margin mostly concave. <italic>Pleonite 2</italic> partially overlapped by pereonite 7. Pleonites 3–5 similar in form to pleonite 2; pleonites subequal in length, with posterolateral angles narrowly rounded, posterior margin straight. <italic>Pleotelson</italic> 0.6 times as long as anterior width, dorsal surface smooth; lateral margins weakly convex; posterior margin evenly rounded.</p><fig id="F1" position="float" orientation="portrait"><label>Figure 1.</label><caption><p><italic><tp:taxon-name><tp:taxon-name-part taxon-name-part-type="genus" reg="Elthusa">Elthusa</tp:taxon-name-part><tp:taxon-name-part taxon-name-part-type="species" reg="raynaudii">raynaudii</tp:taxon-name-part></tp:taxon-name></italic> (Milne Edwards, 1840) ♀ (ovigerous, 20.0 mm <abbrev xmlns:xlink="http://www.w3.org/1999/xlink" xlink:title="total length" id="ABBRID0EU3AE" xlink:type="simple">TL</abbrev>, 12.0 mm W) (<named-content xmlns:xlink="http://www.w3.org/1999/xlink" content-type="dwc:institutional_code" xlink:type="simple">SAMC</named-content>-A089957) from Dr Fridtjof Nansen research vessel <bold>A</bold> dorsal body <bold>B</bold> lateral body <bold>C</bold> oostegites <bold>D</bold> dorsal view of cephalon and pereonite 1 <bold>E</bold> uropod <bold>F</bold> ventral cephalon <bold>G</bold> pleopod 1 <bold>H</bold> dorsal view of pleon <bold>I</bold> pereopod 1 <bold>J</bold> pereopod 7.</p></caption><graphic xmlns:xlink="http://www.w3.org/1999/xlink" xlink:href="zookeys-841-001-g001.jpg" position="float" orientation="portrait" xlink:type="simple" id="oo_296290.jpg"/></fig><fig id="F2" position="float" orientation="portrait"><label>Figure 2.</label><caption><p>Photos of <italic><tp:taxon-name><tp:taxon-name-part taxon-name-part-type="genus" reg="Elthusa">Elthusa</tp:taxon-name-part><tp:taxon-name-part taxon-name-part-type="species" reg="raynaudii">raynaudii</tp:taxon-name-part></tp:taxon-name></italic> (Milne Edwards, 1840) ♀ (ovigerous, 26.0 mm <abbrev xmlns:xlink="http://www.w3.org/1999/xlink" xlink:title="total length" id="ABBRID0EJ5AE" xlink:type="simple">TL</abbrev>, 15.0 mm W) (<named-content xmlns:xlink="http://www.w3.org/1999/xlink" content-type="dwc:institutional_code" xlink:type="simple">SAMC</named-content>-A47881) from Dr Fridtjof Nansen research vessel <bold>A</bold> dorsal view <bold>B</bold> ventral view <bold>C</bold> lateral view.</p></caption><graphic xmlns:xlink="http://www.w3.org/1999/xlink" xlink:href="zookeys-841-001-g002.jpg" position="float" orientation="portrait" xlink:type="simple" id="oo_296291.jpg"/></fig><fig id="F3" position="float" orientation="portrait"><label>Figure 3.</label><caption><p>Photos of syntype material <italic><tp:taxon-name><tp:taxon-name-part taxon-name-part-type="genus" reg="Livoneca">Livoneca</tp:taxon-name-part><tp:taxon-name-part taxon-name-part-type="species" reg="raynaudii">raynaudii</tp:taxon-name-part></tp:taxon-name></italic> Milne Edwards, 1840 ♀ (ovigerous, 26.7 mm <abbrev xmlns:xlink="http://www.w3.org/1999/xlink" xlink:title="total length" id="ABBRID0EQ6AE" xlink:type="simple">TL</abbrev>, 14.1 mm W) (<named-content xmlns:xlink="http://www.w3.org/1999/xlink" content-type="dwc:institutional_code" xlink:type="simple">MNHN</named-content>–IU–2016–9885) <bold>A</bold> dorsal view <bold>B</bold> ventral view <bold>C</bold> lateral view.</p></caption><graphic xmlns:xlink="http://www.w3.org/1999/xlink" xlink:href="zookeys-841-001-g003.jpg" position="float" orientation="portrait" xlink:type="simple" id="oo_296292.jpg"/></fig><p><italic>Antennula</italic> shorter than antenna, consisting of eight articles; antennula peduncle articles I and II distinct and articulated, extending to anterior of pereonite 1. <italic>Antenna</italic> consists of eleven articles, extending to middle of pereonite 1.</p><p><italic>Pereopod 1</italic> basis 1.6 times as long as greatest width; ischium 0.7 times as long as basis; merus proximal margin without bulbous protrusion; carpus with rounded proximal margin; propodus 1.4 times as long as wide; dactylus slender, 1.6 times as long as propodus, 2.9 times as long as basal width. All pereopods without robust or simple setae. <italic>Pereopod 7</italic> basis with carina, 2.5 times as long as greatest width; ischium without protrusions, 0.5 times as long as basis; merus 0.7 times as long as wide, 0.4 times as long as ischium; carpus without bulbous protrusion, 0.7 times as long as wide, 0.3 times as long as ischium; propodus 0.8 times as long as wide, 0.3 times as long as ischium; dactylus slender, 2.3 times as long as propodus, 3.5 times as long as basal width.</p><p><italic>Pleopods</italic> simple, exopod larger than endopod. <italic>Pleopod 1</italic> exopod 1.3 times as long as wide, lateral margin weakly convex, distally narrowly rounded, mesial margin straight; peduncle 2.3 times as wide as long.</p><p><italic>Uropod</italic> more than half the length of pleotelson; peduncle 0.5 times longer than rami, lateral margin without setae; rami not extending beyond pleotelson, apices broadly rounded. <italic>Endopod</italic> apically rounded, 2.7 times as long as greatest width, terminating without setae. <italic>Exopod</italic> extending to end of endopod, 2.2 times as long as greatest width, apically rounded, terminating without setae.</p><p><italic>Variations.</italic> Intra-specific variations can cause difficulty in identification and should be taken into consideration. One of the more obvious variations is the overall body shape of examined individuals, as seen from the dorsal view. While the syntype (<named-content xmlns:xlink="http://www.w3.org/1999/xlink" content-type="dwc:institutional_code" xlink:type="simple">MNHN</named-content>–IU–2016–9885) has weakly convex, symmetrical lateral margins, specimen <named-content xmlns:xlink="http://www.w3.org/1999/xlink" content-type="dwc:institutional_code" xlink:type="simple">SAMC</named-content>-A089957 is not as symmetrical, with the right margin being strongly convex and that of the left margin, weakly convex. The latter specimen therefore appears to be less symmetrical. <xref ref-type="bibr" rid="B16">Bruce (1990)</xref> mentioned this occasional asymmetrical body shape as an observed variation, as a result of slightly twisted individuals. The body shape of the South African specimen (<named-content xmlns:xlink="http://www.w3.org/1999/xlink" content-type="dwc:institutional_code" xlink:type="simple">SAMC</named-content>-A089957) accords to the shape of individuals illustrated and described by <xref ref-type="bibr" rid="B16">Bruce (1990)</xref>. In addition, the widest part of this species may vary between pereonite 4 and pereonite 5. This variation may also cause individual body shapes to appear dissimilar. The anterior margin of the cephalon of the syntype (<named-content xmlns:xlink="http://www.w3.org/1999/xlink" content-type="dwc:institutional_code" xlink:type="simple">MNHN</named-content>–IU–2016–9885) appears to be rounded rather than subtruncate. The posterior margin of pleonite 5 can be roughly straight (AM G2181 from <xref ref-type="bibr" rid="B16">Bruce 1990</xref>), have a slight medial point, or be weakly concave (<xref ref-type="bibr" rid="B16">Bruce 1990</xref>, present study). Although <xref ref-type="bibr" rid="B16">Bruce (1990)</xref> described the uropods as being short, most measure more than half the length of the pleotelson.</p><p><italic>Size.</italic> Ovigerous females 20.0–26.7 mm <abbrev xmlns:xlink="http://www.w3.org/1999/xlink" xlink:title="total length" id="ABBRID0EPCAG" xlink:type="simple">TL</abbrev>, 14.0–15.0 mm W. Other material: ovigerous females 22.0–67.0 mm <abbrev xmlns:xlink="http://www.w3.org/1999/xlink" xlink:title="total length" id="ABBRID0ETCAG" xlink:type="simple">TL</abbrev> (average 30.83 mm <abbrev xmlns:xlink="http://www.w3.org/1999/xlink" xlink:title="total length" id="ABBRID0EXCAG" xlink:type="simple">TL</abbrev>) (<xref ref-type="bibr" rid="B16">Bruce 1990</xref>).</p></tp:treatment-sec><tp:treatment-sec sec-type="distribution" id="SECID0E6CAG"><title>Distribution.</title><p>Records listed from west to east. North Pacific Ocean: Bering Sea (<xref ref-type="bibr" rid="B52">Kensley 1976</xref>). South America: Punta Quillaipe (<xref ref-type="bibr" rid="B61">Menzies 1962</xref>) and Chile (<xref ref-type="bibr" rid="B69">Nierstrasz 1931</xref>); Uruguay (<xref ref-type="bibr" rid="B60">Mañé-Garzón 1979</xref>). South Atlantic Ocean: Saint Helena and Tristan da Cunha (<xref ref-type="bibr" rid="B89">Sivertsen and Holthuis 1980</xref>). South Africa: Table Bay (<xref ref-type="bibr" rid="B4">Barnard 1920</xref>); Cape of Good Hope (<xref ref-type="bibr" rid="B65">Milne Edwards 1840</xref>); Durban (<xref ref-type="bibr" rid="B7">Barnard 1955</xref>). India: Travancore (<xref ref-type="bibr" rid="B75">Pillai 1954</xref>). Southern Indian Ocean: Amsterdam Island (<xref ref-type="bibr" rid="B52">Kensley 1976</xref>). Australia: southern and south-eastern Australia (<xref ref-type="bibr" rid="B87">Schioedte and Meinert 1884</xref>, <xref ref-type="bibr" rid="B44">Hale 1926</xref>, <xref ref-type="bibr" rid="B16">Bruce 1990</xref>, <xref ref-type="bibr" rid="B115">Whitelegge 1901</xref>). Japan: Yokohama (<xref ref-type="bibr" rid="B87">Schioedte and Meinert 1884</xref>). New Zealand (<xref ref-type="bibr" rid="B31">Filhol 1885</xref>, <xref ref-type="bibr" rid="B23">Chilton 1909</xref>, <xref ref-type="bibr" rid="B68">Nierstrasz 1915</xref>, <xref ref-type="bibr" rid="B50">Hurley 1961</xref>, <xref ref-type="bibr" rid="B16">Bruce 1990</xref>).</p></tp:treatment-sec><tp:treatment-sec sec-type="host" id="SECID0EVFAG"><title>Hosts.</title><p><italic><tp:taxon-name><tp:taxon-name-part taxon-name-part-type="genus" reg="Elthusa">Elthusa</tp:taxon-name-part><tp:taxon-name-part taxon-name-part-type="species" reg="raynaudii">raynaudii</tp:taxon-name-part></tp:taxon-name></italic> has been recorded from various fish hosts of multiple orders and families. These hosts are: <italic><tp:taxon-name><tp:taxon-name-part taxon-name-part-type="genus" reg="Chelidonichthys">Chelidonichthys</tp:taxon-name-part><tp:taxon-name-part taxon-name-part-type="species" reg="kumu">kumu</tp:taxon-name-part></tp:taxon-name></italic> (Cuvier, 1829) (see <xref ref-type="bibr" rid="B2">Avdeev 1978</xref>); <italic><tp:taxon-name><tp:taxon-name-part taxon-name-part-type="genus" reg="Chorisochismus">Chorisochismus</tp:taxon-name-part><tp:taxon-name-part taxon-name-part-type="species" reg="dentex">dentex</tp:taxon-name-part></tp:taxon-name></italic> (Pallas, 1769) (see <xref ref-type="bibr" rid="B4">Barnard 1920</xref>); <italic><tp:taxon-name><tp:taxon-name-part taxon-name-part-type="genus" reg="Cyttus">Cyttus</tp:taxon-name-part><tp:taxon-name-part taxon-name-part-type="species" reg="australis">australis</tp:taxon-name-part></tp:taxon-name></italic> (Richardson, 1843) (see <xref ref-type="bibr" rid="B2">Avdeev 1978</xref>, <xref ref-type="bibr" rid="B3">1984</xref>, <xref ref-type="bibr" rid="B16">Bruce 1990</xref>); <italic><tp:taxon-name><tp:taxon-name-part taxon-name-part-type="genus" reg="Cyttus">Cyttus</tp:taxon-name-part><tp:taxon-name-part taxon-name-part-type="species" reg="novaezelandiae">novaezelandiae</tp:taxon-name-part></tp:taxon-name></italic> (Arthur, 1885) (see <xref ref-type="bibr" rid="B2">Avdeev 1978</xref>, <xref ref-type="bibr" rid="B3">1984</xref>); <italic><tp:taxon-name><tp:taxon-name-part taxon-name-part-type="genus" reg="Cyttus">Cyttus</tp:taxon-name-part><tp:taxon-name-part taxon-name-part-type="species" reg="traversi">traversi</tp:taxon-name-part></tp:taxon-name></italic> Hutton, 1872, previously <italic><tp:taxon-name><tp:taxon-name-part taxon-name-part-type="genus" reg="Cyttoidops">Cyttoidops</tp:taxon-name-part><tp:taxon-name-part taxon-name-part-type="species" reg="mccullochi">mccullochi</tp:taxon-name-part></tp:taxon-name></italic> (Whitley, 1947) (see <xref ref-type="bibr" rid="B3">Avdeev 1984</xref>, <xref ref-type="bibr" rid="B16">Bruce 1990</xref>); <italic><tp:taxon-name><tp:taxon-name-part taxon-name-part-type="genus" reg="Genypterus">Genypterus</tp:taxon-name-part><tp:taxon-name-part taxon-name-part-type="species" reg="blacodes">blacodes</tp:taxon-name-part></tp:taxon-name></italic> (Bloch and Schneider, 1801) (see <xref ref-type="bibr" rid="B48">Hewitt and Hine 1972</xref>); <italic><tp:taxon-name><tp:taxon-name-part taxon-name-part-type="genus" reg="Gnathanacanthus">Gnathanacanthus</tp:taxon-name-part><tp:taxon-name-part taxon-name-part-type="species" reg="goetzeei">goetzeei</tp:taxon-name-part></tp:taxon-name></italic> Bleeker, 1855 (see <xref ref-type="bibr" rid="B16">Bruce 1990</xref>); <italic><tp:taxon-name><tp:taxon-name-part taxon-name-part-type="genus" reg="Hyporhamphus">Hyporhamphus</tp:taxon-name-part><tp:taxon-name-part taxon-name-part-type="species" reg="intermedius">intermedius</tp:taxon-name-part></tp:taxon-name></italic> (Cantor, 1842) (see <xref ref-type="bibr" rid="B77">Powell 1959</xref>, <xref ref-type="bibr" rid="B94">Stephenson 1969</xref>); <italic><tp:taxon-name><tp:taxon-name-part taxon-name-part-type="genus" reg="Latris">Latris</tp:taxon-name-part><tp:taxon-name-part taxon-name-part-type="species" reg="lineata">lineata</tp:taxon-name-part></tp:taxon-name></italic> (Forster, 1801) (see <xref ref-type="bibr" rid="B52">Kensley 1976</xref>); <italic><tp:taxon-name><tp:taxon-name-part taxon-name-part-type="genus" reg="Meuschenia">Meuschenia</tp:taxon-name-part><tp:taxon-name-part taxon-name-part-type="species" reg="freycineti">freycineti</tp:taxon-name-part></tp:taxon-name></italic> (Quoy and Gaimard, 1824) (see <xref ref-type="bibr" rid="B16">Bruce 1990</xref>); <italic><tp:taxon-name><tp:taxon-name-part taxon-name-part-type="genus" reg="Mustelus">Mustelus</tp:taxon-name-part><tp:taxon-name-part taxon-name-part-type="species" reg="antarcticus">antarcticus</tp:taxon-name-part></tp:taxon-name></italic> Günther, 1870 (see <xref ref-type="bibr" rid="B48">Hewitt and Hine 1972</xref>); <italic><tp:taxon-name><tp:taxon-name-part taxon-name-part-type="genus" reg="Nemadactylus">Nemadactylus</tp:taxon-name-part><tp:taxon-name-part taxon-name-part-type="species" reg="monodactylus">monodactylus</tp:taxon-name-part></tp:taxon-name></italic> (Carmichael, 1819), previously <italic><tp:taxon-name><tp:taxon-name-part taxon-name-part-type="genus" reg="Acantholatris">Acantholatris</tp:taxon-name-part><tp:taxon-name-part taxon-name-part-type="species" reg="monodactylus">monodactylus</tp:taxon-name-part></tp:taxon-name></italic> (Carmichael, 1819) (see <xref ref-type="bibr" rid="B89">Sivertsen and Holthuis 1980</xref>); <italic><tp:taxon-name><tp:taxon-name-part taxon-name-part-type="genus" reg="Nematalosa">Nematalosa</tp:taxon-name-part><tp:taxon-name-part taxon-name-part-type="species" reg="nasus">nasus</tp:taxon-name-part></tp:taxon-name></italic> (Bloch, 1795) (see <xref ref-type="bibr" rid="B37">Ghani 2003</xref>); <italic><tp:taxon-name><tp:taxon-name-part taxon-name-part-type="genus" reg="Notacanthus">Notacanthus</tp:taxon-name-part><tp:taxon-name-part taxon-name-part-type="species" reg="sexspinis">sexspinis</tp:taxon-name-part></tp:taxon-name></italic> Richardson, 1846 (see <xref ref-type="bibr" rid="B2">Avdeev 1978</xref>, <xref ref-type="bibr" rid="B3">1984</xref>); <italic><tp:taxon-name><tp:taxon-name-part taxon-name-part-type="genus" reg="Notothenia">Notothenia</tp:taxon-name-part><tp:taxon-name-part taxon-name-part-type="species" reg="microlepidota">microlepidota</tp:taxon-name-part></tp:taxon-name></italic> Hutton, 1875, previously <italic><tp:taxon-name><tp:taxon-name-part taxon-name-part-type="genus" reg="Notothenia">Notothenia</tp:taxon-name-part><tp:taxon-name-part taxon-name-part-type="species" reg="colbecki">colbecki</tp:taxon-name-part></tp:taxon-name></italic> (see <xref ref-type="bibr" rid="B23">Chilton 1909</xref>, <xref ref-type="bibr" rid="B48">Hewitt and Hine 1972</xref>, <xref ref-type="bibr" rid="B2">Avdeev 1978</xref>, <xref ref-type="bibr" rid="B3">1984</xref>); <italic><tp:taxon-name><tp:taxon-name-part taxon-name-part-type="genus" reg="Notolabrus">Notolabrus</tp:taxon-name-part><tp:taxon-name-part taxon-name-part-type="species" reg="tetricus">tetricus</tp:taxon-name-part></tp:taxon-name></italic> (Richardson, 1840), previously <italic><tp:taxon-name><tp:taxon-name-part taxon-name-part-type="genus" reg="Pseudolabrus">Pseudolabrus</tp:taxon-name-part><tp:taxon-name-part taxon-name-part-type="species" reg="tetricus">tetricus</tp:taxon-name-part></tp:taxon-name></italic> (see <xref ref-type="bibr" rid="B16">Bruce 1990</xref>); <italic><tp:taxon-name><tp:taxon-name-part taxon-name-part-type="genus" reg="Paranotothenia">Paranotothenia</tp:taxon-name-part><tp:taxon-name-part taxon-name-part-type="species" reg="magellanica">magellanica</tp:taxon-name-part></tp:taxon-name></italic> (Forster, 1801), previously <italic><tp:taxon-name><tp:taxon-name-part taxon-name-part-type="genus" reg="Notothenia">Notothenia</tp:taxon-name-part><tp:taxon-name-part taxon-name-part-type="species" reg="macrocephala">macrocephala</tp:taxon-name-part></tp:taxon-name></italic> (see <xref ref-type="bibr" rid="B2">Avdeev 1978</xref>); <italic><tp:taxon-name><tp:taxon-name-part taxon-name-part-type="genus" reg="Ilisha">Ilisha</tp:taxon-name-part><tp:taxon-name-part taxon-name-part-type="species" reg="melastoma">melastoma</tp:taxon-name-part></tp:taxon-name></italic> (Bloch and Schneider, 1801) previously <italic><tp:taxon-name><tp:taxon-name-part taxon-name-part-type="genus" reg="Pellona">Pellona</tp:taxon-name-part><tp:taxon-name-part taxon-name-part-type="species" reg="brachysoma">brachysoma</tp:taxon-name-part></tp:taxon-name></italic> (see <xref ref-type="bibr" rid="B75">Pillai 1954</xref>); <italic><tp:taxon-name><tp:taxon-name-part taxon-name-part-type="genus" reg="Pelotretis">Pelotretis</tp:taxon-name-part><tp:taxon-name-part taxon-name-part-type="species" reg="flavilatus">flavilatus</tp:taxon-name-part></tp:taxon-name></italic> Waite, 1911 (see <xref ref-type="bibr" rid="B24">Chilton 1911</xref>); <italic><tp:taxon-name><tp:taxon-name-part taxon-name-part-type="genus" reg="Pseudophycis">Pseudophycis</tp:taxon-name-part><tp:taxon-name-part taxon-name-part-type="species" reg="bachus">bachus</tp:taxon-name-part></tp:taxon-name></italic> (Forster, 1801), previously <italic><tp:taxon-name><tp:taxon-name-part taxon-name-part-type="genus" reg="Physiculus">Physiculus</tp:taxon-name-part><tp:taxon-name-part taxon-name-part-type="species" reg="bachus">bachus</tp:taxon-name-part></tp:taxon-name></italic> (see <xref ref-type="bibr" rid="B48">Hewitt and Hine 1972</xref>); <italic><tp:taxon-name><tp:taxon-name-part taxon-name-part-type="genus" reg="Physiculus">Physiculus</tp:taxon-name-part></tp:taxon-name></italic> sp. (see <xref ref-type="bibr" rid="B16">Bruce 1990</xref>); <italic><tp:taxon-name><tp:taxon-name-part taxon-name-part-type="genus" reg="Pseudophycis">Pseudophycis</tp:taxon-name-part><tp:taxon-name-part taxon-name-part-type="species" reg="barbata">barbata</tp:taxon-name-part></tp:taxon-name></italic> Günther, 1863, previously <italic><tp:taxon-name><tp:taxon-name-part taxon-name-part-type="genus" reg="Physiculus">Physiculus</tp:taxon-name-part><tp:taxon-name-part taxon-name-part-type="species" reg="barbatus">barbatus</tp:taxon-name-part></tp:taxon-name></italic> (Günther, 1863) (see <xref ref-type="bibr" rid="B16">Bruce 1990</xref>); <italic><tp:taxon-name><tp:taxon-name-part taxon-name-part-type="genus" reg="Pseudolabrus">Pseudolabrus</tp:taxon-name-part><tp:taxon-name-part taxon-name-part-type="species" reg="miles">miles</tp:taxon-name-part></tp:taxon-name></italic> (Schneider and Forster, 1801) (see <xref ref-type="bibr" rid="B76">Poore 1981</xref>, <xref ref-type="bibr" rid="B16">Bruce 1990</xref>); <italic><tp:taxon-name><tp:taxon-name-part taxon-name-part-type="genus" reg="Pseudophycis">Pseudophycis</tp:taxon-name-part><tp:taxon-name-part taxon-name-part-type="species" reg="bachus">bachus</tp:taxon-name-part></tp:taxon-name></italic> (Forster, 1801) (see <xref ref-type="bibr" rid="B24">Chilton 1911</xref>, <xref ref-type="bibr" rid="B16">Bruce 1990</xref>); <italic><tp:taxon-name><tp:taxon-name-part taxon-name-part-type="genus" reg="Rexea">Rexea</tp:taxon-name-part><tp:taxon-name-part taxon-name-part-type="species" reg="solandri">solandri</tp:taxon-name-part></tp:taxon-name></italic> (Cuvier, 1832) (see <xref ref-type="bibr" rid="B16">Bruce 1990</xref>); <italic><tp:taxon-name><tp:taxon-name-part taxon-name-part-type="genus" reg="Rhombosolea">Rhombosolea</tp:taxon-name-part></tp:taxon-name></italic> sp. (see <xref ref-type="bibr" rid="B48">Hewitt and Hine 1972</xref>); <italic><tp:taxon-name><tp:taxon-name-part taxon-name-part-type="genus" reg="Sardinops">Sardinops</tp:taxon-name-part><tp:taxon-name-part taxon-name-part-type="species" reg="sagax">sagax</tp:taxon-name-part></tp:taxon-name></italic> (Jenyns, 1842), previously <italic><tp:taxon-name><tp:taxon-name-part taxon-name-part-type="genus" reg="Clupea">Clupea</tp:taxon-name-part><tp:taxon-name-part taxon-name-part-type="species" reg="neopilchardus">neopilchardus</tp:taxon-name-part></tp:taxon-name></italic> Steindachner, 1879 (see <xref ref-type="bibr" rid="B24">Chilton 1911</xref>); <italic><tp:taxon-name><tp:taxon-name-part taxon-name-part-type="genus" reg="Scorpaena">Scorpaena</tp:taxon-name-part><tp:taxon-name-part taxon-name-part-type="species" reg="cardinalis">cardinalis</tp:taxon-name-part></tp:taxon-name></italic> Solander and Richardson, 1842 (see <xref ref-type="bibr" rid="B76">Poore 1981</xref>); <italic><tp:taxon-name><tp:taxon-name-part taxon-name-part-type="genus" reg="Sebastes">Sebastes</tp:taxon-name-part><tp:taxon-name-part taxon-name-part-type="species" reg="capensis">capensis</tp:taxon-name-part></tp:taxon-name></italic> (Gmelin, 1789), previously <italic><tp:taxon-name><tp:taxon-name-part taxon-name-part-type="genus" reg="Sebastichthys">Sebastichthys</tp:taxon-name-part><tp:taxon-name-part taxon-name-part-type="species" reg="capensis">capensis</tp:taxon-name-part></tp:taxon-name></italic> (Gmelin, 1789) (see <xref ref-type="bibr" rid="B89">Sivertsen and Holthuis 1980</xref>); <italic><tp:taxon-name><tp:taxon-name-part taxon-name-part-type="genus" reg="Stolephorus">Stolephorus</tp:taxon-name-part><tp:taxon-name-part taxon-name-part-type="species" reg="commersonnii">commersonnii</tp:taxon-name-part></tp:taxon-name></italic> Lacepède, 1803 (see <xref ref-type="bibr" rid="B75">Pillai 1954</xref>); <italic><tp:taxon-name><tp:taxon-name-part taxon-name-part-type="genus" reg="Thyrsites">Thyrsites</tp:taxon-name-part><tp:taxon-name-part taxon-name-part-type="species" reg="atun">atun</tp:taxon-name-part></tp:taxon-name></italic> (Euphrasen, 1791) (see <xref ref-type="bibr" rid="B89">Sivertsen and Holthuis 1980</xref>); <italic><tp:taxon-name><tp:taxon-name-part taxon-name-part-type="genus" reg="Zenopsis">Zenopsis</tp:taxon-name-part><tp:taxon-name-part taxon-name-part-type="species" reg="nebulosa">nebulosa</tp:taxon-name-part></tp:taxon-name></italic> (Temminck and Schlegel, 1845), previously <italic><tp:taxon-name><tp:taxon-name-part taxon-name-part-type="genus" reg="Zenopsis">Zenopsis</tp:taxon-name-part><tp:taxon-name-part taxon-name-part-type="species" reg="nebulosus">nebulosus</tp:taxon-name-part></tp:taxon-name></italic> (see <xref ref-type="bibr" rid="B16">Bruce 1990</xref>); <italic><tp:taxon-name><tp:taxon-name-part taxon-name-part-type="genus" reg="Zeus">Zeus</tp:taxon-name-part><tp:taxon-name-part taxon-name-part-type="species" reg="faber">faber</tp:taxon-name-part></tp:taxon-name></italic> Linnaeus, 1758 (see <xref ref-type="bibr" rid="B44">Hale 1926</xref>, <xref ref-type="bibr" rid="B3">Avdeev 1984</xref>). Unidentified by scientific names: banded perch (<tp:taxon-name><tp:taxon-name-part taxon-name-part-type="family">Serranidae</tp:taxon-name-part></tp:taxon-name>), flathead (<tp:taxon-name><tp:taxon-name-part taxon-name-part-type="family">Platycephalidae</tp:taxon-name-part></tp:taxon-name>) (see <xref ref-type="bibr" rid="B16">Bruce 1990</xref>).</p></tp:treatment-sec><tp:treatment-sec sec-type="remarks" id="SECID0EE2AG"><title>Remarks.</title><p><italic><tp:taxon-name><tp:taxon-name-part taxon-name-part-type="genus" reg="Elthusa">Elthusa</tp:taxon-name-part><tp:taxon-name-part taxon-name-part-type="species" reg="raynaudii">raynaudii</tp:taxon-name-part></tp:taxon-name></italic> can be distinguished by the cephalon having a narrowly truncate rostrum; pereonite 1 with anterior margin straight; pleonites subequal in shape and width; and broadly rounded uropod apices that extend to more than half the length of the pleotelson.</p><p>Originally described in 1840, from the Cape of Good Hope in South Africa, from an unknown host, <italic><tp:taxon-name><tp:taxon-name-part taxon-name-part-type="genus" reg="Elthusa">Elthusa</tp:taxon-name-part><tp:taxon-name-part taxon-name-part-type="species" reg="raynaudii">raynaudii</tp:taxon-name-part></tp:taxon-name></italic> has been recorded numerous times from a wide range of localities within the Indo-Pacific region. It is the only species of <italic><tp:taxon-name><tp:taxon-name-part taxon-name-part-type="genus" reg="Elthusa">Elthusa</tp:taxon-name-part></tp:taxon-name></italic> that has been described from sub-Saharan Africa. It has been recorded from an unknown host from the Cape of Good Hope (see <xref ref-type="bibr" rid="B65">Milne Edwards 1840</xref>); from the rocksucker, <italic><tp:taxon-name><tp:taxon-name-part taxon-name-part-type="genus" reg="Chorisochismus">Chorisochismus</tp:taxon-name-part><tp:taxon-name-part taxon-name-part-type="species" reg="dentex">dentex</tp:taxon-name-part></tp:taxon-name></italic> (Pallas, 1769) near Cape Town (Table Bay) (see <xref ref-type="bibr" rid="B4">Barnard 1920</xref>); from a wrasse in Durban (see <xref ref-type="bibr" rid="B7">Barnard 1955</xref>); as well as from the striped trumpeter, <italic><tp:taxon-name><tp:taxon-name-part taxon-name-part-type="genus" reg="Latris">Latris</tp:taxon-name-part><tp:taxon-name-part taxon-name-part-type="species" reg="lineata">lineata</tp:taxon-name-part></tp:taxon-name></italic> (Forster, 1801) (see <xref ref-type="bibr" rid="B52">Kensley 1976</xref>).</p><p><italic><tp:taxon-name><tp:taxon-name-part taxon-name-part-type="genus" reg="Elthusa">Elthusa</tp:taxon-name-part><tp:taxon-name-part taxon-name-part-type="species" reg="sigani">sigani</tp:taxon-name-part></tp:taxon-name></italic> Bruce, 1990, which is only known from its type locality in Queensland, Australia, seems to be most similar to <italic><tp:taxon-name><tp:taxon-name-part taxon-name-part-type="genus" reg="Elthusa">E.</tp:taxon-name-part><tp:taxon-name-part taxon-name-part-type="species" reg="raynaudii">raynaudii</tp:taxon-name-part></tp:taxon-name></italic>. <italic><tp:taxon-name><tp:taxon-name-part taxon-name-part-type="genus" reg="Elthusa">Elthusa</tp:taxon-name-part><tp:taxon-name-part taxon-name-part-type="species" reg="sigani">sigani</tp:taxon-name-part></tp:taxon-name></italic> can be distinguished from <italic><tp:taxon-name><tp:taxon-name-part taxon-name-part-type="genus" reg="Elthusa">E.</tp:taxon-name-part><tp:taxon-name-part taxon-name-part-type="species" reg="raynaudii">raynaudii</tp:taxon-name-part></tp:taxon-name></italic> by having an evenly concave pereonite 1 anterior margin; a flat, straight cephalon anterior margin; and coxae 7 that extend past the posterior margin of pereonite 7. In addition, <italic><tp:taxon-name><tp:taxon-name-part taxon-name-part-type="genus" reg="Elthusa">E.</tp:taxon-name-part><tp:taxon-name-part taxon-name-part-type="species" reg="sigani">sigani</tp:taxon-name-part></tp:taxon-name></italic> is a much smaller species in overall body length range (9.0–13.0 mm), compared to <italic><tp:taxon-name><tp:taxon-name-part taxon-name-part-type="genus" reg="Elthusa">E.</tp:taxon-name-part><tp:taxon-name-part taxon-name-part-type="species" reg="raynaudii">raynaudii</tp:taxon-name-part></tp:taxon-name></italic> (20.0–26.7 mm).</p><table-wrap id="T1" position="float" orientation="portrait"><label>Table 1.</label><caption><p>Interspecific character states between <italic><tp:taxon-name><tp:taxon-name-part taxon-name-part-type="genus" reg="Elthusa">Elthusa</tp:taxon-name-part><tp:taxon-name-part taxon-name-part-type="species" reg="raynaudii">raynaudii</tp:taxon-name-part></tp:taxon-name></italic> (Milne Edwards, 1840), <italic><tp:taxon-name><tp:taxon-name-part taxon-name-part-type="genus" reg="Elthusa">Elthusa</tp:taxon-name-part><tp:taxon-name-part taxon-name-part-type="species" reg="xena">xena</tp:taxon-name-part></tp:taxon-name></italic> sp. n., <italic><tp:taxon-name><tp:taxon-name-part taxon-name-part-type="genus" reg="Elthusa">Elthusa</tp:taxon-name-part><tp:taxon-name-part taxon-name-part-type="species" reg="acutinasa">acutinasa</tp:taxon-name-part></tp:taxon-name></italic> sp. n., and <italic><tp:taxon-name><tp:taxon-name-part taxon-name-part-type="genus" reg="Elthusa">Elthusa</tp:taxon-name-part><tp:taxon-name-part taxon-name-part-type="species" reg="rotunda">rotunda</tp:taxon-name-part></tp:taxon-name></italic> sp. n. from sub-Saharan African marine waters.</p></caption><table id="TID0EX2BI" rules="all"><tbody><tr><td rowspan="1" colspan="1">
                          <bold>Morphological feature</bold>
                        </td><td rowspan="1" colspan="1">
                          <bold><italic><tp:taxon-name><tp:taxon-name-part taxon-name-part-type="genus" reg="Elthusa">Elthusa</tp:taxon-name-part><tp:taxon-name-part taxon-name-part-type="species" reg="raynaudii">raynaudii</tp:taxon-name-part></tp:taxon-name></italic> (Milne Edwards, 1840)</bold>
                        </td><td rowspan="1" colspan="1">
                          <bold><italic><tp:taxon-name><tp:taxon-name-part taxon-name-part-type="genus" reg="Elthusa">Elthusa</tp:taxon-name-part><tp:taxon-name-part taxon-name-part-type="species" reg="xena">xena</tp:taxon-name-part></tp:taxon-name></italic> sp. n.</bold>
                        </td><td rowspan="1" colspan="1">
                          <bold><italic><tp:taxon-name><tp:taxon-name-part taxon-name-part-type="genus" reg="Elthusa">Elthusa</tp:taxon-name-part><tp:taxon-name-part taxon-name-part-type="species" reg="acutinasa">acutinasa</tp:taxon-name-part></tp:taxon-name></italic> sp. n.</bold>
                        </td><td rowspan="1" colspan="1">
                          <bold><italic><tp:taxon-name><tp:taxon-name-part taxon-name-part-type="genus" reg="Elthusa">Elthusa</tp:taxon-name-part><tp:taxon-name-part taxon-name-part-type="species" reg="rotunda">rotunda</tp:taxon-name-part></tp:taxon-name></italic> sp. n.</bold>
                        </td></tr><tr><td rowspan="1" colspan="1">
                          <bold>Body shape</bold>
                        </td><td rowspan="1" colspan="1">Ovoid</td><td rowspan="1" colspan="1">Elongate ovoid</td><td rowspan="1" colspan="1">Elongate ovoid</td><td rowspan="1" colspan="1">Round</td></tr><tr><td rowspan="1" colspan="1">
                          <bold>Shape of cephalon and anterior margin</bold>
                        </td><td rowspan="1" colspan="1">Sub-truncate, blunt anterior margin</td><td rowspan="1" colspan="1">Sub-triangular, bluntly pointed anterior margin</td><td rowspan="1" colspan="1">Sub-triangular, pointed anterior margin</td><td rowspan="1" colspan="1">Sub-triangular, blunt anterior margin</td></tr><tr><td rowspan="1" colspan="1">
                          <bold>Pereonite 1 anterior margin</bold>
                        </td><td rowspan="1" colspan="1">Straight</td><td rowspan="1" colspan="1">Medially indented</td><td rowspan="1" colspan="1">Medial projection</td><td rowspan="1" colspan="1">Concave</td></tr><tr><td rowspan="1" colspan="1">
                          <bold>Coxae 7 posterior margin</bold>
                        </td><td rowspan="1" colspan="1">Not extending past posterior margin of pereonite 7</td><td rowspan="1" colspan="1">Not extending past posterior margin of pereonite 7</td><td rowspan="1" colspan="1">Extending past posterior margin of pereonite 7</td><td rowspan="1" colspan="1">Not extending past posterior margin of pereonite 7</td></tr><tr><td rowspan="1" colspan="1">
                          <bold>Pereopod 7 protrusions</bold>
                        </td><td rowspan="1" colspan="1">Absent</td><td rowspan="1" colspan="1">Absent</td><td rowspan="1" colspan="1">Absent</td><td rowspan="1" colspan="1">Present on merus and carpus</td></tr><tr><td rowspan="1" colspan="1">
                          <bold>Pleonite length</bold>
                        </td><td rowspan="1" colspan="1">Pleonites 1–5 sub-equal</td><td rowspan="1" colspan="1">Pleonite 5 longest and indented</td><td rowspan="1" colspan="1">Pleonite 1 longest</td><td rowspan="1" colspan="1">Pleonite 5 longest, medially convex</td></tr><tr><td rowspan="1" colspan="1">
                          <bold>Pleonite 1 width</bold>
                        </td><td rowspan="1" colspan="1">Narrower than other pleonites</td><td rowspan="1" colspan="1">As long as other pleonites</td><td rowspan="1" colspan="1">As wide as pleotelson</td><td rowspan="1" colspan="1">Narrower than other pleonites</td></tr><tr><td rowspan="1" colspan="1">
                          <bold>Pleonite 5 lateral margins</bold>
                        </td><td rowspan="1" colspan="1">Visible</td><td rowspan="1" colspan="1">Visible</td><td rowspan="1" colspan="1">Largely concealed by pleonite 4</td><td rowspan="1" colspan="1">Slightly concealed by pleonite 4</td></tr><tr><td rowspan="1" colspan="1">
                          <bold>Pleotelson shape</bold>
                        </td><td rowspan="1" colspan="1">Evenly rounded</td><td rowspan="1" colspan="1">Roughly quadrate and curved upwards</td><td rowspan="1" colspan="1">Rounded</td><td rowspan="1" colspan="1">Broadly rounded</td></tr><tr><td rowspan="1" colspan="1">
                          <bold>Pleopod 5 endopod</bold>
                        </td><td rowspan="1" colspan="1">Slightly smaller than exopod</td><td rowspan="1" colspan="1">Smaller than exopod (not dissected)</td><td rowspan="1" colspan="1">Half the size of exopod</td><td rowspan="1" colspan="1">Smaller than exopod (not dissected)</td></tr><tr><td rowspan="1" colspan="1">
                          <bold>Uropods</bold>
                        </td><td rowspan="1" colspan="1">Broadly rounded, more than half the length of pleotelson</td><td rowspan="1" colspan="1">Apices narrowly rounded, more than half the length of pleotelson</td><td rowspan="1" colspan="1">Short, pointed, less than half the length of pleotelson</td><td rowspan="1" colspan="1">Broadly rounded, half the length of pleotelson</td></tr></tbody></table></table-wrap></tp:treatment-sec><ref-list><ref id="B65"><mixed-citation xmlns:xlink="http://www.w3.org/1999/xlink" xlink:type="simple"><person-group><name name-style="western"><surname>Milne Edwards</surname><given-names>H</given-names></name></person-group> (<year>1840</year>) <source>Histoire Naturelle des Crustacés III, Comprenent l’anatomie, la physiologie et la classification de ces animaux, vol. 3.</source><publisher-name>Librairie encyclopédique de Roret</publisher-name>, <publisher-loc>Paris</publisher-loc>, <size units="page">638 pp</size>. <ext-link xlink:type="simple" ext-link-type="doi" xlink:href="10.5962/bhl.title.6234">https://doi.org/10.5962/bhl.title.6234</ext-link></mixed-citation></ref><ref id="B58"><mixed-citation xmlns:xlink="http://www.w3.org/1999/xlink" xlink:type="simple"><person-group><name name-style="western"><surname>Krauss</surname><given-names>F</given-names></name></person-group> (<year>1843</year>) Die Siidafrikanischen Crustaceen. Eine Zusammenstellung aller bekannten <tp:taxon-name><tp:taxon-name-part taxon-name-part-type="class">Malacostraca</tp:taxon-name-part></tp:taxon-name>, Bemerkungen iiber deren Lebensweise und geographische Verbreitung, nebst Beschreibung und Abbildung mehrer neuen Arten, Stuttgart, 1–68. <ext-link xlink:type="simple" ext-link-type="doi" xlink:href="10.5962/bhl.title.4825">https://doi.org/10.5962/bhl.title.4825</ext-link></mixed-citation></ref><ref id="B11"><mixed-citation xmlns:xlink="http://www.w3.org/1999/xlink" xlink:type="simple"><person-group><name name-style="western"><surname>Bleeker</surname><given-names>P</given-names></name></person-group> (<year>1857</year>) <article-title>Recherches sur les Crustacés de L’Inde Archipelagique. II. Sur les Isopodes Cymothoadiens de L’Archipel Indien.</article-title><source>Natuurkundige vereeniging in Nederlandsche-Indie, Batavia, Verhandelingen</source><volume>2</volume>: <fpage>20</fpage>–<lpage>40</lpage>. <ext-link xlink:type="simple" ext-link-type="doi" xlink:href="10.5962/bhl.title.9908">https://doi.org/10.5962/bhl.title.9908</ext-link></mixed-citation></ref><ref id="B87"><mixed-citation xmlns:xlink="http://www.w3.org/1999/xlink" xlink:type="simple"><person-group><name name-style="western"><surname>Schioedte</surname><given-names>JC</given-names></name><name name-style="western"><surname>Meinert</surname><given-names>F</given-names></name></person-group> (<year>1884</year>) <article-title>Symbolæ ad monographium Cymothoarum crustaceorum isopodum familiæ. IV. Cymothoidæ Trib. II. Cymothoinæ. Trib. III: Livonecinæ.</article-title><source>Naturhistorisk tidsskrift, Kjøbenhavn</source><volume>14</volume>: <fpage>221</fpage>–<lpage>454</lpage>. <ext-link xlink:type="simple" ext-link-type="doi" xlink:href="10.5962/bhl.title.10300">https://doi.org/10.5962/bhl.title.10300</ext-link></mixed-citation></ref><ref id="B97"><mixed-citation xmlns:xlink="http://www.w3.org/1999/xlink" xlink:type="simple"><person-group><name name-style="western"><surname>Thielemann</surname><given-names>M</given-names></name></person-group> (<year>1910</year>) Beitriige zur Naturgeschichte Ostasiens. Herausgegeben von F. Doflein. Band H, no. 9. Beitrage zu Kenntnis der isopodenfauna Ostasiens. Abhandlungen der Mathematisch-Naturwissenschaftlichen Klasse der K. Bayer. Akademia der Wissenschaften 2, 3: 1–109. <ext-link xlink:type="simple" ext-link-type="doi" xlink:href="10.1002/ange.19390522011">https://doi.org/10.1002/ange.19390522011</ext-link></mixed-citation></ref><ref id="B44"><mixed-citation xmlns:xlink="http://www.w3.org/1999/xlink" xlink:type="simple"><person-group><name name-style="western"><surname>Hale</surname><given-names>HM</given-names></name></person-group> (<year>1926</year>) <article-title>Review of the Australian isopods of the cymothoid group. Part II.</article-title><source>Transactions of the Royal Society of South Australia</source><volume>50</volume>: <fpage>201</fpage>–<lpage>234</lpage>.</mixed-citation></ref><ref id="B114"><mixed-citation xmlns:xlink="http://www.w3.org/1999/xlink" xlink:type="simple"><person-group><name name-style="western"><surname>White</surname><given-names>A</given-names></name></person-group> (<year>1847</year>) <source>List of the specimens of <tp:taxon-name><tp:taxon-name-part taxon-name-part-type="subphylum">Crustacea</tp:taxon-name-part></tp:taxon-name> in the collection of the British Museum.</source><publisher-name>British Museum (Natural History)</publisher-name>, <publisher-loc>Department of Zoology, London</publisher-loc>, <size units="page">143 pp</size>. <ext-link xlink:type="simple" ext-link-type="doi" xlink:href="10.5962/bhl.title.1708">https://doi.org/10.5962/bhl.title.1708</ext-link></mixed-citation></ref><ref id="B62"><mixed-citation xmlns:xlink="http://www.w3.org/1999/xlink" xlink:type="simple"><person-group><name name-style="western"><surname>Miers</surname><given-names>EJ</given-names></name></person-group> (<year>1874</year>) Descriptions of some new species of <tp:taxon-name><tp:taxon-name-part taxon-name-part-type="subphylum">Crustacea</tp:taxon-name-part></tp:taxon-name>, chiefly from New Zealand. Annals and Magazine of Natural History series 4, 17: 218–229. <ext-link xlink:type="simple" ext-link-type="doi" xlink:href="10.1080/00222937608681934">https://doi.org/10.1080/00222937608681934</ext-link></mixed-citation></ref><ref id="B63"><mixed-citation xmlns:xlink="http://www.w3.org/1999/xlink" xlink:type="simple"><person-group><name name-style="western"><surname>Miers</surname><given-names>EJ</given-names></name></person-group> (<year>1877</year>) <article-title>On a collection of <tp:taxon-name><tp:taxon-name-part taxon-name-part-type="subphylum">Crustacea</tp:taxon-name-part></tp:taxon-name>, <tp:taxon-name><tp:taxon-name-part taxon-name-part-type="order">Decapoda</tp:taxon-name-part></tp:taxon-name> and <tp:taxon-name><tp:taxon-name-part taxon-name-part-type="order">Isopoda</tp:taxon-name-part></tp:taxon-name>, chiefly from South America, with descriptions of new species.</article-title><source>Proceedings of the Zoological Society (London)</source><volume>43</volume>: <fpage>653</fpage>–<lpage>679</lpage>.</mixed-citation></ref><ref id="B28"><mixed-citation xmlns:xlink="http://www.w3.org/1999/xlink" xlink:type="simple"><person-group><name name-style="western"><surname>Ellis</surname><given-names>I</given-names></name></person-group> (<year>1981</year>) <article-title>Some type specimens of <tp:taxon-name><tp:taxon-name-part taxon-name-part-type="order">Isopoda</tp:taxon-name-part></tp:taxon-name> (<tp:taxon-name><tp:taxon-name-part taxon-name-part-type="suborder">Flabellifera</tp:taxon-name-part></tp:taxon-name>) in the British Museum (Natural History) and the isopods in the Linnaean collection.</article-title><source>Bulletin of the British Museum of Natural History (Zoology)</source><volume>40</volume>: <fpage>121</fpage>–<lpage>128</lpage>. <ext-link xlink:type="simple" ext-link-type="doi" xlink:href="10.5962/bhl.title.25418">https://doi.org/10.5962/bhl.title.25418</ext-link></mixed-citation></ref><ref id="B35"><mixed-citation xmlns:xlink="http://www.w3.org/1999/xlink" xlink:type="simple"><person-group><name name-style="western"><surname>Gerstaecker</surname><given-names>A</given-names></name></person-group> (<year>1882</year>) <article-title>Sechste Ordnung: <tp:taxon-name><tp:taxon-name-part taxon-name-part-type="order">Isopoda</tp:taxon-name-part></tp:taxon-name>–Asseln.</article-title><source>Bronn, HG, Klassen und Ordnungen des Thier-Reichs</source><volume>5</volume>: <fpage>8</fpage>–<lpage>278</lpage>. <ext-link xlink:type="simple" ext-link-type="doi" xlink:href="10.5962/bhl.title.2054">https://doi.org/10.5962/bhl.title.2054</ext-link></mixed-citation></ref><ref id="B31"><mixed-citation xmlns:xlink="http://www.w3.org/1999/xlink" xlink:type="simple"><person-group><name name-style="western"><surname>Filhol</surname><given-names>H</given-names></name></person-group> (<year>1885</year>) <article-title>Considerations relative it la faune des Crustaces de la Nouvelle Zelande.</article-title><source>Bibliotheque de l’Ecole des Hautes it etudes, Section des Sciences naturelles</source><volume>30</volume>: <fpage>1</fpage>–<lpage>60</lpage>. <ext-link xlink:type="simple" ext-link-type="doi" xlink:href="10.1093/ww/9780199540884.013.u212849">https://doi.org/10.1093/ww/9780199540884.013.u212849</ext-link></mixed-citation></ref><ref id="B98"><mixed-citation xmlns:xlink="http://www.w3.org/1999/xlink" xlink:type="simple"><person-group><name name-style="western"><surname>Thomson</surname><given-names>GM</given-names></name><name name-style="western"><surname>Chilton</surname><given-names>C</given-names></name></person-group> (<year>1886</year>) <article-title>Critical list of the <tp:taxon-name><tp:taxon-name-part taxon-name-part-type="subphylum">Crustacea</tp:taxon-name-part></tp:taxon-name><tp:taxon-name><tp:taxon-name-part taxon-name-part-type="class">Malacostraca</tp:taxon-name-part></tp:taxon-name> of New Zealand.</article-title><source>Transactions of the New Zealand Institute</source><volume>18</volume>: <fpage>141</fpage>–<lpage>159</lpage>.</mixed-citation></ref><ref id="B116"><mixed-citation xmlns:xlink="http://www.w3.org/1999/xlink" xlink:type="simple"><person-group><name name-style="western"><surname>Whitelegge</surname><given-names>T</given-names></name></person-group> (<year>1902</year>) <article-title><tp:taxon-name><tp:taxon-name-part taxon-name-part-type="subphylum">Crustacea</tp:taxon-name-part></tp:taxon-name>. Part II. <tp:taxon-name><tp:taxon-name-part taxon-name-part-type="order">Isopoda</tp:taxon-name-part></tp:taxon-name>. Part 1.</article-title> In: Scientific Results of the Trawling Expedition of HMCS Thetis, Vol. 1. <source>Memoirs of the Australian Museum</source><volume>4</volume>: <fpage>201</fpage>–<lpage>246</lpage>.</mixed-citation></ref><ref id="B23"><mixed-citation xmlns:xlink="http://www.w3.org/1999/xlink" xlink:type="simple"><person-group><name name-style="western"><surname>Chilton</surname><given-names>C</given-names></name></person-group> (<year>1909</year>) <article-title>The <tp:taxon-name><tp:taxon-name-part taxon-name-part-type="subphylum">Crustacea</tp:taxon-name-part></tp:taxon-name> of the subantarctic Islands of New Zealand.</article-title><source>Subantarctic Islands of New Zealand</source><volume>26</volume>: <fpage>601</fpage>–<lpage>671</lpage>.</mixed-citation></ref><ref id="B24"><mixed-citation xmlns:xlink="http://www.w3.org/1999/xlink" xlink:type="simple"><person-group><name name-style="western"><surname>Chilton</surname><given-names>C</given-names></name></person-group> (<year>1911</year>) <article-title>Scientific Results of the New Zealand Government Trawling Expedition, 1907. <tp:taxon-name><tp:taxon-name-part taxon-name-part-type="subphylum">Crustacea</tp:taxon-name-part></tp:taxon-name>.</article-title><source>Records of the Canterbury Museum</source><volume>1</volume>: <fpage>285</fpage>–<lpage>312</lpage>. <ext-link xlink:type="simple" ext-link-type="doi" xlink:href="10.5962/bhl.title.14022">https://doi.org/10.5962/bhl.title.14022</ext-link></mixed-citation></ref><ref id="B25"><mixed-citation xmlns:xlink="http://www.w3.org/1999/xlink" xlink:type="simple"><person-group><name name-style="western"><surname>Chilton</surname><given-names>C</given-names></name></person-group> (<year>1912</year>) <article-title>Miscellaneous notes on some New Zealand <tp:taxon-name><tp:taxon-name-part taxon-name-part-type="subphylum">Crustacea</tp:taxon-name-part></tp:taxon-name>.</article-title><source>Transactions of the New Zealand Institute</source><volume>44</volume>: <fpage>128</fpage>–<lpage>135</lpage>.</mixed-citation></ref><ref id="B93"><mixed-citation xmlns:xlink="http://www.w3.org/1999/xlink" xlink:type="simple"><person-group><name name-style="western"><surname>Stebbing</surname><given-names>TRR</given-names></name></person-group> (<year>1910</year>) <article-title>General catalogue of South African <tp:taxon-name><tp:taxon-name-part taxon-name-part-type="subphylum">Crustacea</tp:taxon-name-part></tp:taxon-name> Part V of SA <tp:taxon-name><tp:taxon-name-part taxon-name-part-type="subphylum">Crustacea</tp:taxon-name-part></tp:taxon-name>, for the Marine Investigations in South Africa.</article-title><source>Annals of the South African Museum</source><volume>6</volume>: <fpage>281</fpage>–<lpage>599</lpage>. <ext-link xlink:type="simple" ext-link-type="doi" xlink:href="10.5962/bhl.part.15558">https://doi.org/10.5962/bhl.part.15558</ext-link></mixed-citation></ref><ref id="B119"><mixed-citation xmlns:xlink="http://www.w3.org/1999/xlink" xlink:type="simple"><person-group><name name-style="western"><surname>Young</surname><given-names>MW</given-names></name></person-group> (<year>1926</year>) <article-title>Marine biological notes no. 2. Fecundity of <italic><tp:taxon-name><tp:taxon-name-part taxon-name-part-type="genus">Livoneca</tp:taxon-name-part><tp:taxon-name-part taxon-name-part-type="species">raynaudii</tp:taxon-name-part></tp:taxon-name></italic> Milne-Edw. (synonym: <italic><tp:taxon-name><tp:taxon-name-part taxon-name-part-type="genus">Livoneca</tp:taxon-name-part><tp:taxon-name-part taxon-name-part-type="species">novae-zeelantjiae</tp:taxon-name-part></tp:taxon-name></italic> Miers).</article-title><source>New Zealand Journal of Science and Technology</source><volume>8</volume>: <fpage>282</fpage>–<lpage>286</lpage>.</mixed-citation></ref><ref id="B6"><mixed-citation xmlns:xlink="http://www.w3.org/1999/xlink" xlink:type="simple"><person-group><name name-style="western"><surname>Barnard</surname><given-names>KH</given-names></name></person-group> (<year>1940</year>) <article-title>Contributions to the crustacean fauna of South Africa, XII: Further additions to the <tp:taxon-name><tp:taxon-name-part taxon-name-part-type="order">Tanaidacea</tp:taxon-name-part></tp:taxon-name>, <tp:taxon-name><tp:taxon-name-part taxon-name-part-type="order">Isopoda</tp:taxon-name-part></tp:taxon-name> and <tp:taxon-name><tp:taxon-name-part taxon-name-part-type="order">Amphipoda</tp:taxon-name-part></tp:taxon-name>, together with keys for the identification of the hitherto recorded marine and freshwater species.</article-title><source>Annals of the South African Museum</source><volume>33</volume>: <fpage>381</fpage>–<lpage>543</lpage>. <ext-link xlink:type="simple" ext-link-type="doi" xlink:href="10.5962/bhl.part.22318">https://doi.org/10.5962/bhl.part.22318</ext-link></mixed-citation></ref><ref id="B7"><mixed-citation xmlns:xlink="http://www.w3.org/1999/xlink" xlink:type="simple"><person-group><name name-style="western"><surname>Barnard</surname><given-names>KH</given-names></name></person-group> (<year>1955</year>) <article-title>Additions to the fauna-list of South African <tp:taxon-name><tp:taxon-name-part taxon-name-part-type="subphylum">Crustacea</tp:taxon-name-part></tp:taxon-name> and <tp:taxon-name><tp:taxon-name-part taxon-name-part-type="class">Pycnogonida</tp:taxon-name-part></tp:taxon-name>.</article-title><source>Annals of the South African Museum</source><volume>43</volume>(<issue>1</issue>): <fpage>1</fpage>–<lpage>107</lpage>.</mixed-citation></ref><ref id="B50"><mixed-citation xmlns:xlink="http://www.w3.org/1999/xlink" xlink:type="simple"><person-group><name name-style="western"><surname>Hurley</surname><given-names>DE</given-names></name></person-group> (<year>1961</year>) <article-title>A checklist and key to the Crustacean <tp:taxon-name><tp:taxon-name-part taxon-name-part-type="order">Isopoda</tp:taxon-name-part></tp:taxon-name> of New Zealand and Subantarctic Is.</article-title><source>Transactions of the Royal Society of New Zealand (Zoology)</source><volume>1</volume>: <fpage>239</fpage>–<lpage>292</lpage>.</mixed-citation></ref><ref id="B48"><mixed-citation xmlns:xlink="http://www.w3.org/1999/xlink" xlink:type="simple"><person-group><name name-style="western"><surname>Hewitt</surname><given-names>GC</given-names></name><name name-style="western"><surname>Hine</surname><given-names>PM</given-names></name></person-group> (<year>1972</year>) <article-title>Checklist of parasites of New Zealand fishes and of their hosts.</article-title><source>New Zealand journal of marine and freshwater research</source><volume>6</volume>: <fpage>69</fpage>–<lpage>114</lpage>. <ext-link xlink:type="simple" ext-link-type="doi" xlink:href="10.1080/00288330.1977.9515410">https://doi.org/10.1080/00288330.1977.9515410</ext-link></mixed-citation></ref><ref id="B89"><mixed-citation xmlns:xlink="http://www.w3.org/1999/xlink" xlink:type="simple"><person-group><name name-style="western"><surname>Sivertsen</surname><given-names>E</given-names></name><name name-style="western"><surname>Holthuis</surname><given-names>LB</given-names></name></person-group> (<year>1980</year>) <article-title>The marine isopod <tp:taxon-name><tp:taxon-name-part taxon-name-part-type="subphylum">Crustacea</tp:taxon-name-part></tp:taxon-name> of the Tristan da Cunha Archipelago.</article-title><source>Gunneria</source><volume>33</volume>: <fpage>1</fpage>–<lpage>128</lpage>.</mixed-citation></ref><ref id="B10"><mixed-citation xmlns:xlink="http://www.w3.org/1999/xlink" xlink:type="simple"><person-group><name name-style="western"><surname>Beumer</surname><given-names>JP</given-names></name><name name-style="western"><surname>Ashburner</surname><given-names>LD</given-names></name><name name-style="western"><surname>Burbury</surname><given-names>ME</given-names></name><name name-style="western"><surname>Jette</surname><given-names>E</given-names></name><name name-style="western"><surname>Latham</surname><given-names>DJ</given-names></name></person-group> (<year>1982</year>) <source>A checklist of the parasites of fishes from Australia and its adjacent Antarctic territories. Technical Communication no. 48. St Albans: Commonwealth Institute of Parasitology.</source><publisher-name>Commonwealth Agricultural Bureaux</publisher-name>, <publisher-loc>Farnham Royal, Slough</publisher-loc>, <size units="page">107 pp</size>. <ext-link xlink:type="simple" ext-link-type="doi" xlink:href="10.1017/s0022149x00028091">https://doi.org/10.1017/s0022149x00028091</ext-link></mixed-citation></ref><ref id="B79"><mixed-citation xmlns:xlink="http://www.w3.org/1999/xlink" xlink:type="simple"><person-group><name name-style="western"><surname>Richardson</surname><given-names>H</given-names></name></person-group> (<year>1909</year>) <article-title>Isopods collected in the northwest Pacific by the U.S. bureau of fisheries steamer “Albatross” in 1906.</article-title><source>Proceedings of the United States National Museum</source><volume>37</volume>: <fpage>75</fpage>–<lpage>129</lpage>. <ext-link xlink:type="simple" ext-link-type="doi" xlink:href="10.5479/si.00963801.37-1701.75">https://doi.org/10.5479/si.00963801.37-1701.75</ext-link></mixed-citation></ref><ref id="B59"><mixed-citation xmlns:xlink="http://www.w3.org/1999/xlink" xlink:type="simple"><person-group><name name-style="western"><surname>Kussakin</surname><given-names>OG</given-names></name></person-group> (<year>1979</year>) <article-title>Marine and brackish isopods (<tp:taxon-name><tp:taxon-name-part taxon-name-part-type="order">Isopoda</tp:taxon-name-part></tp:taxon-name>) of cold and temperate waters of the northern hemisphere, vol. 1. Suborder <tp:taxon-name><tp:taxon-name-part taxon-name-part-type="suborder">Flabellifera</tp:taxon-name-part></tp:taxon-name>.</article-title><source>Opredeliteli po faune SSSR, izdavaemye Zoologicheskim institutom Akademii nauk SSSR</source><volume>122</volume>: <fpage>1</fpage>–<lpage>470</lpage>.</mixed-citation></ref><ref id="B68"><mixed-citation xmlns:xlink="http://www.w3.org/1999/xlink" xlink:type="simple"><person-group><name name-style="western"><surname>Nierstrasz</surname><given-names>HF</given-names></name></person-group> (<year>1915</year>) <article-title>Die Isopoden-Sammlung im Naturhistorischen Reichsmuseum zu Leiden – 1. <tp:taxon-name><tp:taxon-name-part taxon-name-part-type="family">Cymothoidae</tp:taxon-name-part></tp:taxon-name>.</article-title><source>Zoologische Mededelingen (Leiden)</source><volume>1</volume>: <fpage>71</fpage>–<lpage>108</lpage>.</mixed-citation></ref><ref id="B69"><mixed-citation xmlns:xlink="http://www.w3.org/1999/xlink" xlink:type="simple"><person-group><name name-style="western"><surname>Nierstrasz</surname><given-names>HF</given-names></name></person-group> (<year>1931</year>) <tp:taxon-name><tp:taxon-name-part taxon-name-part-type="order">Isopoda</tp:taxon-name-part></tp:taxon-name> genuina. II. <tp:taxon-name><tp:taxon-name-part taxon-name-part-type="suborder">Flabellifera</tp:taxon-name-part></tp:taxon-name>. In: Weber M, De Beaufort LF (Eds) Die Isopoden der Siboga-Expedition Siboga Expeditie (Uitkomsten op Zoölogisch, Botanisch, Oceanographisch en Geologisch Gebied verzameld in de Oost-Indische 1899–1900 aan boord HM Siboga onder commando van Luitenant ter zee 1e kl GF Tydeman) EJ Brill, Leiden, 123–233. <ext-link xlink:type="simple" ext-link-type="doi" xlink:href="10.5962/bhl.title.10641">https://doi.org/10.5962/bhl.title.10641</ext-link></mixed-citation></ref><ref id="B4"><mixed-citation xmlns:xlink="http://www.w3.org/1999/xlink" xlink:type="simple"><person-group><name name-style="western"><surname>Barnard</surname><given-names>KH</given-names></name></person-group> (<year>1920</year>) <article-title>Contributions to the crustacean fauna of South Africa, 6: Further additions to the list of marine <tp:taxon-name><tp:taxon-name-part taxon-name-part-type="order">Isopoda</tp:taxon-name-part></tp:taxon-name>.</article-title><source>Annals of the South African Museum</source><volume>17</volume>: <fpage>319</fpage>–<lpage>438</lpage>. <ext-link xlink:type="simple" ext-link-type="doi" xlink:href="10.5962/bhl.part.22318">https://doi.org/10.5962/bhl.part.22318</ext-link></mixed-citation></ref><ref id="B75"><mixed-citation xmlns:xlink="http://www.w3.org/1999/xlink" xlink:type="simple"><person-group><name name-style="western"><surname>Pillai</surname><given-names>NK</given-names></name></person-group> (<year>1954</year>) <article-title>A preliminary note on the <tp:taxon-name><tp:taxon-name-part taxon-name-part-type="order">Tanaidacea</tp:taxon-name-part></tp:taxon-name> and <tp:taxon-name><tp:taxon-name-part taxon-name-part-type="order">Isopoda</tp:taxon-name-part></tp:taxon-name> of Travancore.</article-title><source>Bulletin of the Central Research Institute, University of Travancore, Trivandrum</source><volume>3</volume>: <fpage>1</fpage>–<lpage>22</lpage>.</mixed-citation></ref><ref id="B1"><mixed-citation xmlns:xlink="http://www.w3.org/1999/xlink" xlink:type="simple"><person-group><name name-style="western"><surname>Avdeev</surname><given-names>VV</given-names></name></person-group> (<year>1975</year>) <article-title>Two representatives of parasitic isopods of the genus <italic><tp:taxon-name><tp:taxon-name-part taxon-name-part-type="genus">Lironeca</tp:taxon-name-part></tp:taxon-name></italic> (<tp:taxon-name><tp:taxon-name-part taxon-name-part-type="family">Cymothoidae</tp:taxon-name-part></tp:taxon-name>) from the region of Australia and New Zealand.</article-title><source>Parasitologia</source><volume>3</volume>: <fpage>247</fpage>–<lpage>251</lpage>.</mixed-citation></ref><ref id="B2"><mixed-citation xmlns:xlink="http://www.w3.org/1999/xlink" xlink:type="simple"><person-group><name name-style="western"><surname>Avdeev</surname><given-names>VV</given-names></name></person-group> (<year>1978</year>) <article-title>Notes on the distribution of the marine <tp:taxon-name><tp:taxon-name-part taxon-name-part-type="family">Cymothoidae</tp:taxon-name-part></tp:taxon-name> (<tp:taxon-name><tp:taxon-name-part taxon-name-part-type="order">Isopoda</tp:taxon-name-part></tp:taxon-name>, <tp:taxon-name><tp:taxon-name-part taxon-name-part-type="subphylum">Crustacea</tp:taxon-name-part></tp:taxon-name>) in the Australian–New Zealand region.</article-title><source>Folia Parasitologica</source><volume>25</volume>: <fpage>281</fpage>–<lpage>283</lpage>.</mixed-citation></ref><ref id="B100"><mixed-citation xmlns:xlink="http://www.w3.org/1999/xlink" xlink:type="simple"><person-group><name name-style="western"><surname>Trilles</surname><given-names>J-P</given-names></name></person-group> (<year>1976</year>) Les <tp:taxon-name><tp:taxon-name-part taxon-name-part-type="family">Cymothoidae</tp:taxon-name-part></tp:taxon-name> (<tp:taxon-name><tp:taxon-name-part taxon-name-part-type="order">Isopoda</tp:taxon-name-part></tp:taxon-name>, <tp:taxon-name><tp:taxon-name-part taxon-name-part-type="suborder">Flabellifera</tp:taxon-name-part></tp:taxon-name>) des collections du Muséum National d’Histoire Naturelle de Paris. IV. Les <tp:taxon-name><tp:taxon-name-part taxon-name-part-type="subfamily">Lironecinae</tp:taxon-name-part></tp:taxon-name> Schioedte &amp; Meinert, 1884. Bulletin du Muséum National d’Histoire Naturelle, 3e serie (Zoologie) 390: 773–800. <ext-link xlink:type="simple" ext-link-type="doi" xlink:href="10.5962/bhl.title.58212">https://doi.org/10.5962/bhl.title.58212</ext-link></mixed-citation></ref><ref id="B76"><mixed-citation xmlns:xlink="http://www.w3.org/1999/xlink" xlink:type="simple"><person-group><name name-style="western"><surname>Poore</surname><given-names>GC</given-names></name></person-group> (<year>1981</year>) <article-title>Marine <tp:taxon-name><tp:taxon-name-part taxon-name-part-type="order">Isopoda</tp:taxon-name-part></tp:taxon-name> of the Snares Islands, New Zealand–1. <tp:taxon-name><tp:taxon-name-part taxon-name-part-type="suborder">Gnathiidea</tp:taxon-name-part></tp:taxon-name>, <tp:taxon-name><tp:taxon-name-part taxon-name-part-type="suborder">Valvifera</tp:taxon-name-part></tp:taxon-name>, <tp:taxon-name><tp:taxon-name-part taxon-name-part-type="suborder">Anthuridea</tp:taxon-name-part></tp:taxon-name>, and <tp:taxon-name><tp:taxon-name-part taxon-name-part-type="suborder">Flabellifera</tp:taxon-name-part></tp:taxon-name>.</article-title><source>New Zealand Journal of Zoology</source><volume>8</volume>: <fpage>331</fpage>–<lpage>348</lpage>. <ext-link xlink:type="simple" ext-link-type="doi" xlink:href="10.1080/03014223.1981.10430613">https://doi.org/10.1080/03014223.1981.10430613</ext-link></mixed-citation></ref><ref id="B61"><mixed-citation xmlns:xlink="http://www.w3.org/1999/xlink" xlink:type="simple"><person-group><name name-style="western"><surname>Menzies</surname><given-names>RJ</given-names></name></person-group> (<year>1962</year>) The zoogeography, ecology, and systematics of the Chilian marine isopods. The Lund University Chile Expedition, 1948–49, no. 42. Lunds Universitets Arskriffter, 2, Bund 57: 1–162.</mixed-citation></ref><ref id="B53"><mixed-citation xmlns:xlink="http://www.w3.org/1999/xlink" xlink:type="simple"><person-group><name name-style="western"><surname>Kensley</surname><given-names>B</given-names></name></person-group> (<year>1978</year>) <source>Guide to the marine isopods of southern Africa. The Rustica Press (Pty.) Ltd.</source><publisher-name>, Trustees of the South African Museum</publisher-name>, <publisher-loc>Wynberg, Cape Town</publisher-loc>, <size units="page">173 pp</size>.</mixed-citation></ref><ref id="B67"><mixed-citation xmlns:xlink="http://www.w3.org/1999/xlink" xlink:type="simple"><person-group><name name-style="western"><surname>Moreira</surname><given-names>PS</given-names></name><name name-style="western"><surname>Sadowsky</surname><given-names>V</given-names></name></person-group> (<year>1978</year>) <article-title>An annotated bibliography of parasitic lsopoda (<tp:taxon-name><tp:taxon-name-part taxon-name-part-type="subphylum">Crustacea</tp:taxon-name-part></tp:taxon-name>) of <tp:taxon-name><tp:taxon-name-part taxon-name-part-type="class">Chondrichthyes</tp:taxon-name-part></tp:taxon-name>.</article-title><source>Boletim do Instituto Oceanográfico</source><volume>27</volume>: <fpage>95</fpage>–<lpage>152</lpage>. <ext-link xlink:type="simple" ext-link-type="doi" xlink:href="10.1590/s0373-55241978000200005">https://doi.org/10.1590/s0373-55241978000200005</ext-link></mixed-citation></ref><ref id="B60"><mixed-citation xmlns:xlink="http://www.w3.org/1999/xlink" xlink:type="simple"><person-group><name name-style="western"><surname>Mañé-Garzón</surname><given-names>F</given-names></name></person-group> (<year>1979</year>) <article-title>Una nueve especie del genero <italic><tp:taxon-name><tp:taxon-name-part taxon-name-part-type="genus">Lironeca</tp:taxon-name-part></tp:taxon-name></italic> Leach, 1818 (<tp:taxon-name><tp:taxon-name-part taxon-name-part-type="order">Isopoda</tp:taxon-name-part></tp:taxon-name><tp:taxon-name><tp:taxon-name-part taxon-name-part-type="family">Cymothoidae</tp:taxon-name-part></tp:taxon-name>) de la costa oceanica del Uruguay.</article-title><source>Revista de Biologia del Uruguay</source><volume>12</volume>: <fpage>11</fpage>–<lpage>22</lpage>.</mixed-citation></ref><ref id="B16"><mixed-citation xmlns:xlink="http://www.w3.org/1999/xlink" xlink:type="simple"><person-group><name name-style="western"><surname>Bruce</surname><given-names>NL</given-names></name></person-group> (<year>1990</year>) <article-title>The genera <italic><tp:taxon-name><tp:taxon-name-part taxon-name-part-type="genus">Catoessa</tp:taxon-name-part></tp:taxon-name></italic>, <italic><tp:taxon-name><tp:taxon-name-part taxon-name-part-type="genus">Elthusa</tp:taxon-name-part></tp:taxon-name></italic>, <italic><tp:taxon-name><tp:taxon-name-part taxon-name-part-type="genus">Enispa</tp:taxon-name-part></tp:taxon-name></italic>, <italic><tp:taxon-name><tp:taxon-name-part taxon-name-part-type="genus">Ichthyoxenus</tp:taxon-name-part></tp:taxon-name></italic>, <italic><tp:taxon-name><tp:taxon-name-part taxon-name-part-type="genus">Idusa</tp:taxon-name-part></tp:taxon-name></italic>, <italic><tp:taxon-name><tp:taxon-name-part taxon-name-part-type="genus">Livoneca</tp:taxon-name-part></tp:taxon-name></italic> and <italic><tp:taxon-name><tp:taxon-name-part taxon-name-part-type="genus">Norileca</tp:taxon-name-part></tp:taxon-name></italic> n. gen. (<tp:taxon-name><tp:taxon-name-part taxon-name-part-type="order">Isopoda</tp:taxon-name-part></tp:taxon-name>, <tp:taxon-name><tp:taxon-name-part taxon-name-part-type="family">Cymothoidae</tp:taxon-name-part></tp:taxon-name>), crustacean parasites of marine fishes, with descriptions of eastern Australian species.</article-title><source>Records of the Australian Museum</source><volume>42</volume>: <fpage>247</fpage>–<lpage>300</lpage>. <ext-link xlink:type="simple" ext-link-type="doi" xlink:href="10.3853/j.0067-1975.42.1990.118">https://doi.org/10.3853/j.0067-1975.42.1990.118</ext-link></mixed-citation></ref><ref id="B17"><mixed-citation xmlns:xlink="http://www.w3.org/1999/xlink" xlink:type="simple"><person-group><name name-style="western"><surname>Bruce</surname><given-names>NL</given-names></name><name name-style="western"><surname>Lew Ton</surname><given-names>HM</given-names></name><name name-style="western"><surname>Poore</surname><given-names>GCB</given-names></name></person-group> (<year>2002</year>) <article-title><tp:taxon-name><tp:taxon-name-part taxon-name-part-type="family">Cymothoidae</tp:taxon-name-part></tp:taxon-name> Leach, 1814.</article-title> In: <person-group><name name-style="western"><surname>Poore</surname><given-names>GCB</given-names></name></person-group> (<role>Ed.</role>) <issue-title>Crustacea: Malacostraca: Syncarida and Peracarida: Isopoda, Tanaidacea, Mictacea, Thermosbaenacea, Spelaeogriphacea.</issue-title><source>CSIRO Publishing, Melbourne</source>, <fpage>168</fpage>–<lpage>183</lpage>. <ext-link xlink:type="simple" ext-link-type="doi" xlink:href="10.1163/156854008x361012">https://doi.org/10.1163/156854008x361012</ext-link></mixed-citation></ref><ref id="B117"><mixed-citation xmlns:xlink="http://www.w3.org/1999/xlink" xlink:type="simple"><person-group><name name-style="western"><surname>Williams</surname><given-names>EH</given-names></name><name name-style="western"><surname>Bunkley-Williams</surname><given-names>L</given-names></name><name name-style="western"><surname>Ebert</surname><given-names>DA</given-names></name></person-group> (<year>2010</year>) <article-title>An accidental attachment of <italic><tp:taxon-name><tp:taxon-name-part taxon-name-part-type="genus">Elthusa</tp:taxon-name-part><tp:taxon-name-part taxon-name-part-type="species">raynaudii</tp:taxon-name-part></tp:taxon-name></italic> (<tp:taxon-name><tp:taxon-name-part taxon-name-part-type="order">Isopoda</tp:taxon-name-part></tp:taxon-name>, <tp:taxon-name><tp:taxon-name-part taxon-name-part-type="family">Cymothoidae</tp:taxon-name-part></tp:taxon-name>) in <italic><tp:taxon-name><tp:taxon-name-part taxon-name-part-type="genus">Etmopterus</tp:taxon-name-part></tp:taxon-name></italic> sp. (<tp:taxon-name><tp:taxon-name-part taxon-name-part-type="order">Squaliformes</tp:taxon-name-part></tp:taxon-name>, <tp:taxon-name><tp:taxon-name-part taxon-name-part-type="family">Etmopteridae</tp:taxon-name-part></tp:taxon-name>).</article-title><source>Acta Parasitologica</source><volume>55</volume>: <fpage>99</fpage>–<lpage>101</lpage>. <ext-link xlink:type="simple" ext-link-type="doi" xlink:href="10.2478/s11686-010-0006-6">https://doi.org/10.2478/s11686-010-0006-6</ext-link></mixed-citation></ref><ref id="B37"><mixed-citation xmlns:xlink="http://www.w3.org/1999/xlink" xlink:type="simple"><person-group><name name-style="western"><surname>Ghani</surname><given-names>N</given-names></name></person-group> (<year>2003</year>) <article-title>Isopod parasites of marine fishes of Pakistan.</article-title><source>Proceedings of Pakistan Congress of Zoology</source><volume>23</volume>: <fpage>217</fpage>–<lpage>221</lpage>.</mixed-citation></ref><ref id="B52"><mixed-citation xmlns:xlink="http://www.w3.org/1999/xlink" xlink:type="simple"><person-group><name name-style="western"><surname>Kensley</surname><given-names>B</given-names></name></person-group> (<year>1976</year>) <article-title>Isopodan and Tanaidacean <tp:taxon-name><tp:taxon-name-part taxon-name-part-type="subphylum">Crustacea</tp:taxon-name-part></tp:taxon-name> from St. Paul and Amsterdam Islands, southern Indian Ocean.</article-title><source>Annals of the South African Museum</source><volume>69</volume>: <fpage>261</fpage>–<lpage>323</lpage>.</mixed-citation></ref><ref id="B115"><mixed-citation xmlns:xlink="http://www.w3.org/1999/xlink" xlink:type="simple"><person-group><name name-style="western"><surname>Whitelegge</surname><given-names>T</given-names></name></person-group> (<year>1901</year>) <article-title><tp:taxon-name><tp:taxon-name-part taxon-name-part-type="subphylum">Crustacea</tp:taxon-name-part></tp:taxon-name>. Part II. ln: Scientific Results of the trawling Expedition of H.M.C.S. “Thelis” of the Coast of New South Wales in February and March, 1898.</article-title><source>Australian Museum, Sydney</source><volume>4</volume>: <fpage>203</fpage>–<lpage>246</lpage>. <ext-link xlink:type="simple" ext-link-type="doi" xlink:href="10.3853/j.0067-1967.4.1901.471">https://doi.org/10.3853/j.0067-1967.4.1901.471</ext-link></mixed-citation></ref><ref id="B3"><mixed-citation xmlns:xlink="http://www.w3.org/1999/xlink" xlink:type="simple"><person-group><name name-style="western"><surname>Avdeev</surname><given-names>VV</given-names></name></person-group> (<year>1984</year>) <article-title>Localization of isopods of the family <tp:taxon-name><tp:taxon-name-part taxon-name-part-type="family">Cymothoidae</tp:taxon-name-part></tp:taxon-name> in the gill and oral cavities of fishes.</article-title><source>Parasitology</source><volume>18</volume>: <fpage>23</fpage>–<lpage>29</lpage>.</mixed-citation></ref><ref id="B77"><mixed-citation xmlns:xlink="http://www.w3.org/1999/xlink" xlink:type="simple"><person-group><name name-style="western"><surname>Powell</surname><given-names>AWB</given-names></name></person-group> (<year>1959</year>) <source>Native Animals of New Zealand. Auckland Museum Handbook of Zoology.</source><publisher-name>Unity Press</publisher-name>, <publisher-loc>Auckland</publisher-loc>, <size units="page">96 pp</size>.</mixed-citation></ref><ref id="B94"><mixed-citation xmlns:xlink="http://www.w3.org/1999/xlink" xlink:type="simple"><person-group><name name-style="western"><surname>Stephenson</surname><given-names>AB</given-names></name></person-group> (<year>1969</year>) <article-title><italic><tp:taxon-name><tp:taxon-name-part taxon-name-part-type="genus">Irona</tp:taxon-name-part><tp:taxon-name-part taxon-name-part-type="species">melanosfiicta</tp:taxon-name-part></tp:taxon-name></italic> (<tp:taxon-name><tp:taxon-name-part taxon-name-part-type="order">Isopoda</tp:taxon-name-part></tp:taxon-name>, <tp:taxon-name><tp:taxon-name-part taxon-name-part-type="family">Cymothoidae</tp:taxon-name-part></tp:taxon-name>). A new record for New Zealand waters, with descriptions of male, female and larval states.</article-title><source>Records of the Auckland Institute and Museum</source><volume>6</volume>: <fpage>427</fpage>–<lpage>34</lpage>.</mixed-citation></ref></ref-list></tp:taxon-treatment>
