# Supplementary material for: Review of the fish parasitic genus Elthusa Schioedte & Meinert, 1884 (Crustacea, Isopoda, Cymothoidae) from South Africa, including the description of three new species
Source: Zookeys. 2019 Apr 23;841:1–37. doi: 10.3897/zookeys.841.32364 (PMC6491414; doi:10.3897/zookeys.841.32364)
Supplement: XML Treatment for Elthusa xena [file zookeys.841.32364-treatment3.xml]

<!DOCTYPE tp:taxon-treatment
  PUBLIC "-//TaxonX//DTD Taxonomic Treatment Publishing DTD v0 20100105//EN" "tax-treatment-NSO.dtd">
<tp:taxon-treatment xmlns:tp="http://www.plazi.org/taxpub"><tp:treatment-meta><kwd-group><label>Taxon classification</label><kwd><named-content xmlns:xlink="http://www.w3.org/1999/xlink" content-type="kingdom">Animalia</named-content></kwd><kwd><named-content xmlns:xlink="http://www.w3.org/1999/xlink" content-type="order">Isopoda</named-content></kwd><kwd><named-content xmlns:xlink="http://www.w3.org/1999/xlink" content-type="family">Cymothoidae</named-content></kwd></kwd-group><mixed-citation publication-type="journal"><person-group><name><surname>van der Wal</surname><given-names>Serita</given-names></name><name><surname>Smit</surname><given-names>Nico J.</given-names></name><name><surname>Hadfield</surname><given-names>Kerry A.</given-names></name></person-group><article-title>Review of the fish parasitic genus <italic><tp:taxon-name><tp:taxon-name-part taxon-name-part-type="genus" reg="Elthusa">Elthusa</tp:taxon-name-part></tp:taxon-name></italic> Schioedte &amp; Meinert, 1884 (<tp:taxon-name><tp:taxon-name-part taxon-name-part-type="subphylum">Crustacea</tp:taxon-name-part></tp:taxon-name>, <tp:taxon-name><tp:taxon-name-part taxon-name-part-type="order">Isopoda</tp:taxon-name-part></tp:taxon-name>, <tp:taxon-name><tp:taxon-name-part taxon-name-part-type="family">Cymothoidae</tp:taxon-name-part></tp:taxon-name>) from South Africa, including the description of three new species</article-title><source>Zookeys</source><day>23</day><month>4</month><year>2019</year><volume>841</volume><fpage>1</fpage><lpage>37</lpage><pub-id pub-id-type="doi">10.3897/zookeys.841.32364</pub-id></mixed-citation></tp:treatment-meta><tp:nomenclature><tp:taxon-name>
                  <tp:taxon-name-part taxon-name-part-type="genus" reg="Elthusa">Elthusa</tp:taxon-name-part>
                  <tp:taxon-name-part taxon-name-part-type="species" reg="xena">xena</tp:taxon-name-part>
                  <object-id xmlns:xlink="http://www.w3.org/1999/xlink" content-type="zoobank" xlink:type="simple">http://zoobank.org/338A44A2-746F-4D9B-B890-5372D1E45B4C</object-id>
                </tp:taxon-name><tp:taxon-status xmlns:xlink="http://www.w3.org/1999/xlink" xlink:type="simple">sp. n.</tp:taxon-status><xref ref-type="fig" rid="F4">Figures 4</xref><xref ref-type="fig" rid="F5">, 5</xref><xref ref-type="fig" rid="F6">, 6</xref><xref ref-type="fig" rid="F7">, 7</xref><xref ref-type="table" rid="T1">, Table 1</xref></tp:nomenclature><tp:treatment-sec sec-type="material" id="SECID0EOMBG"><title>Material examined.</title><p><italic>Holotype</italic>. SOUTH AFRICA • 1 ♀ (ovigerous, 34.0 mm <abbrev xmlns:xlink="http://www.w3.org/1999/xlink" xlink:title="total length" id="ABBRID0EWMBG" xlink:type="simple">TL</abbrev>, 17.0 mm W); Alexander Bay, mouth of the Orange River; <named-content xmlns:xlink="http://www.w3.org/1999/xlink" content-type="dwc:verbatimCoordinates" xlink:type="simple"><named-content content-type="geo-json" specific-use="{&#34;type&#34;:&#34;Point&#34;,&#34;coordinates&#34;:[16.450000,-28.633333]}" id="NCID0E4MBG" xlink:type="simple">28°38'S, 16°27'E</named-content></named-content>; July 1993; coll. J Laubscher; from the super klipfish, <italic><tp:taxon-name><tp:taxon-name-part taxon-name-part-type="genus" reg="Clinus">Clinus</tp:taxon-name-part><tp:taxon-name-part taxon-name-part-type="species" reg="superciliosus">superciliosus</tp:taxon-name-part></tp:taxon-name></italic> (Linnaeus, 1758); <named-content xmlns:xlink="http://www.w3.org/1999/xlink" content-type="dwc:institutional_code" xlink:type="simple">SAMC</named-content>-A089958.</p><p><italic>Paratype</italic>. SOUTH AFRICA • 1 ♂ (intermoult, 8.0 mm <abbrev xmlns:xlink="http://www.w3.org/1999/xlink" xlink:title="total length" id="ABBRID0EWNBG" xlink:type="simple">TL</abbrev>, 4.0 mm W); same data as holotype; <named-content xmlns:xlink="http://www.w3.org/1999/xlink" content-type="dwc:institutional_code" xlink:type="simple">SAMC</named-content>-A089959.</p></tp:treatment-sec><tp:treatment-sec sec-type="description" id="SECID0E6NBG"><title>Description</title><p>(ovigerous ♀). Figs <xref ref-type="fig" rid="F4">4</xref>–<xref ref-type="fig" rid="F5">5</xref>. <italic>Body</italic> slightly twisted to the left, elongated ovoid, twice as long as greatest width; dorsal surfaces smooth and polished in appearance, widest at pereonite 5, most narrow at pereonite 1, pereonite lateral margins mostly rounded, medially indented. <italic>Cephalon</italic> 0.8 times longer than wide, visible from dorsal view, sub-triangular with blunt anterior point. <italic>Frontal margin</italic> thickened, ventrally folded. <italic>Eyes</italic> oval with distinct margins; one eye 0.1 times width of cephalon, 0.3 times length of cephalon. <italic>Pereonite 1</italic> smooth, anterior border slightly concave; anterolateral angle rounded, extending to the medial region of eyes. Posterior margins of pereonites smooth, slightly curved laterally. <italic>Coxae</italic> 2–3 narrow with posteroventral angles narrowly rounded; coxae 4–7 with rounded point, not extending past pereonite margin. Pereonites 2–5 subequal, pereonites 6 and 7 slightly narrower. <italic>Pleon</italic> 0.4 times as long as total body length, with pleonite 1 same width as other pleonites, lateral margins concealed by pereonite 7, slightly visible in dorsal view; pleonites posterior margin smooth, slightly curved laterally. <italic>Pleonite 2</italic> partially overlapped by pereonite 7; posterolateral angles of pleonite 2 rounded. <italic>Pleonites 3–5</italic> similar in form to pleonite 2; pleonite 5 longest, free, not overlapped by lateral margins of pleonite 4, with posterolateral angles narrowly rounded, posterior margin with 3 indentations. <italic>Pleotelson</italic> 0.6 times as long as anterior width, dorsal surface smooth; lateral margins convex; posterior margin evenly rounded.</p><fig id="F4" position="float" orientation="portrait"><label>Figure 4.</label><caption><p><italic><tp:taxon-name><tp:taxon-name-part taxon-name-part-type="genus" reg="Elthusa">Elthusa</tp:taxon-name-part><tp:taxon-name-part taxon-name-part-type="species" reg="xena">xena</tp:taxon-name-part></tp:taxon-name></italic> sp. n. holotype ♀ (ovigerous, 34.0 mm <abbrev xmlns:xlink="http://www.w3.org/1999/xlink" xlink:title="total length" id="ABBRID0EZPBG" xlink:type="simple">TL</abbrev>, 17.0 mm W) (<named-content xmlns:xlink="http://www.w3.org/1999/xlink" content-type="dwc:institutional_code" xlink:type="simple">SAMC</named-content>-A089958) from Alexander Bay, South Africa <bold>A</bold> dorsal body <bold>B</bold> lateral body <bold>C</bold> oostegites <bold>D</bold> dorsal view of cephalon and pereonite 1 <bold>E</bold> uropod <bold>F</bold> ventral cephalon <bold>G</bold> pleopod 1 <bold>H</bold> dorsal view of pleon <bold>I</bold> pereopod 1 <bold>J</bold> pereopod 7.</p></caption><graphic xmlns:xlink="http://www.w3.org/1999/xlink" xlink:href="zookeys-841-001-g004.jpg" position="float" orientation="portrait" xlink:type="simple" id="oo_296293.jpg"/></fig><fig id="F5" position="float" orientation="portrait"><label>Figure 5.</label><caption><p>Photos of <italic><tp:taxon-name><tp:taxon-name-part taxon-name-part-type="genus" reg="Elthusa">Elthusa</tp:taxon-name-part><tp:taxon-name-part taxon-name-part-type="species" reg="xena">xena</tp:taxon-name-part></tp:taxon-name></italic> sp. n. holotype ♀ (ovigerous, 34.0 mm <abbrev xmlns:xlink="http://www.w3.org/1999/xlink" xlink:title="total length" id="ABBRID0EORBG" xlink:type="simple">TL</abbrev>, 17.0 mm W) (<named-content xmlns:xlink="http://www.w3.org/1999/xlink" content-type="dwc:institutional_code" xlink:type="simple">SAMC</named-content>-A089958) from Alexander Bay, South Africa <bold>A</bold> dorsal view <bold>B</bold> ventral view <bold>C</bold> lateral view.</p></caption><graphic xmlns:xlink="http://www.w3.org/1999/xlink" xlink:href="zookeys-841-001-g005.jpg" position="float" orientation="portrait" xlink:type="simple" id="oo_296294.jpg"/></fig><p><italic>Antennula</italic> shorter than antenna, consisting of eight articles; peduncle articles I and II distinct and articulated, extending to anterior of pereonite 1. <italic>Antenna</italic> consists of eleven articles, extending to past anterior margin of pereonite 1.</p><p><italic>Pereopod 1</italic> basis 1.8 times as long as greatest width; ischium 0.7 times as long as basis; merus proximal margin without bulbous protrusion; carpus with rounded proximal margin; propodus 1.8 times as long as wide; dactylus slender, 0.8 times as long as propodus, 2.3 times as long as basal width. <italic>Pereopods 2–3</italic> similar to pereopod 1, all pereopods without robust or simple setae. <italic>Pereopod 7</italic> basis with carina, 1.5 times as long as greatest width; ischium without protrusions, 0.9 times as long as basis; merus proximal margin with slight bulbous protrusion, 0.6 times as long as wide, 0.3 times as long as ischium; carpus with bulbous protrusion, 0.9 times as long as wide, 0.5 times as long as ischium; propodus as long as wide, 0.4 times as long as ischium; dactylus slender, 1.9 times as long as propodus, 3.1 times as long as basal width.</p><p><italic>Pleopods</italic> simple, exopod larger than endopod. <italic>Pleopod 1</italic> exopod 1.1 times as long as wide, lateral margin strongly convex, distally broadly rounded, mesial margin weakly convex; peduncle 2.8 times as wide as long.</p><p><italic>Uropod</italic> more than half the length of pleotelson, peduncle 0.8 times longer than rami, peduncle lateral margin without setae; rami not extending beyond pleotelson, apices narrowly rounded. <italic>Endopod</italic> apically rounded, 2.5 times as long as greatest width, lateral margin weakly convex, mesial margin straight, terminating without setae. <italic>Exopod</italic> extending beyond end of endopod, twice as long as greatest width, apically rounded, lateral margin weakly convex, mesial margin straight, terminating without setae.</p></tp:treatment-sec><tp:treatment-sec sec-type="description" id="SECID0E5SBG"><title>Description</title><p>(paratype intermoult ♂). Figs <xref ref-type="fig" rid="F6">6</xref>, <xref ref-type="fig" rid="F7">7</xref>. Male similar to female but smaller. Specimen mid-moult. <italic>Body</italic> rectangular, not twisted, twice as long as greatest width. Pereonite lateral margins mostly subparallel. <italic>Cephalon</italic> 0.7 times longer than wide. <italic>Frontal margin</italic> rounded to form blunt rostrum. <italic>Eyes</italic> oval with distinct margins; one eye 0.2 times width of cephalon; 0.5 times length of cephalon. <italic>Pereonite 1</italic> smooth, anterior border concave, extending past base of cephalon. Posterior margins of pereonites smooth and straight, except pereonite 4 and 5. <italic>Coxae</italic> 2–3 wide, with posteroventral angles rounded; coxae 4–7 rounded. Pereonites 6 and 7 narrower, becoming more progressively rounded posteriorly. <italic>Pleon</italic> 0.3 times as long as total body length, with pleonite 1 largely concealed by pereonite 7, slightly visible in dorsal view; pleonites 1–3 posterior margin posteriorly concave, smooth and slightly curved laterally. Pleonite 5 overlapped by lateral margins of pleonite 4, with posterolateral angles narrowly rounded, posterior margin straight. <italic>Pleotelson</italic> 0.8 times as long as anterior width, lateral margins straight or weakly convex, posterior margin broadly truncate.</p><fig id="F6" position="float" orientation="portrait"><label>Figure 6.</label><caption><p><italic><tp:taxon-name><tp:taxon-name-part taxon-name-part-type="genus" reg="Elthusa">Elthusa</tp:taxon-name-part><tp:taxon-name-part taxon-name-part-type="species" reg="xena">xena</tp:taxon-name-part></tp:taxon-name></italic> sp. n. paratype ♂ (intermoult) (8 mm <abbrev xmlns:xlink="http://www.w3.org/1999/xlink" xlink:title="total length" id="ABBRID0EUUBG" xlink:type="simple">TL</abbrev>, 4 mm W) (<named-content xmlns:xlink="http://www.w3.org/1999/xlink" content-type="dwc:institutional_code" xlink:type="simple">SAMC</named-content>-A089959) from Alexander Bay, South Africa <bold>A</bold> dorsal body <bold>B</bold> lateral body <bold>C</bold> pereopod 1 <bold>D</bold> pereopod 7 <bold>E</bold> dorsal view of cephalon <bold>F</bold> penes <bold>G</bold> uropod <bold>H</bold> ventral cephalon <bold>I</bold> dorsal view of pleon <bold>J</bold> ventral pleopod 2 <bold>K</bold> dorsal pleopod 2.</p></caption><graphic xmlns:xlink="http://www.w3.org/1999/xlink" xlink:href="zookeys-841-001-g006.jpg" position="float" orientation="portrait" xlink:type="simple" id="oo_296295.jpg"/></fig><fig id="F7" position="float" orientation="portrait"><label>Figure 7.</label><caption><p>Photos of <italic><tp:taxon-name><tp:taxon-name-part taxon-name-part-type="genus" reg="Elthusa">Elthusa</tp:taxon-name-part><tp:taxon-name-part taxon-name-part-type="species" reg="xena">xena</tp:taxon-name-part></tp:taxon-name></italic> sp. n. paratype ♂ (intermoult) (8.0 mm <abbrev xmlns:xlink="http://www.w3.org/1999/xlink" xlink:title="total length" id="ABBRID0ELWBG" xlink:type="simple">TL</abbrev>, 4.0 mm W) (<named-content xmlns:xlink="http://www.w3.org/1999/xlink" content-type="dwc:institutional_code" xlink:type="simple">SAMC</named-content>-A089959) from Alexander Bay, South Africa <bold>A</bold> dorsal view <bold>B</bold> ventral view.</p></caption><graphic xmlns:xlink="http://www.w3.org/1999/xlink" xlink:href="zookeys-841-001-g007.jpg" position="float" orientation="portrait" xlink:type="simple" id="oo_296296.jpg"/></fig><p><italic>Antennula</italic> shorter than antenna, consisting of eight articles. <italic>Antenna</italic> consists of ten articles, extending to middle of pereonite 1.</p><p><italic>Pereopod 1</italic> basis twice as long as greatest width; ischium 0.6 times as long as basis; propodus 1.6 times as long as wide; dactylus 1.1 times as long as propodus, 3 times as long as basal width. <italic>Pereopod 7</italic> twice as long as greatest width; ischium 0.7 times as long as basis; merus proximal margin without bulbous protrusion, 0.7 times as long as wide, 0.4 times as long as ischium; carpus without bulbous protrusion, 0.7 times as long as wide, 0.4 times as long as ischium; propodus 1.3 times as long as wide, 0.6 as long as ischium; dactylus slender, 1.4 times as long as propodus, 2.7 times as long as basal width.</p><p><italic>Pleopod 1</italic> exopod 1.2 times as long as wide, lateral margin weakly convex, distally broadly rounded, mesial margin straight; endopod 2.1 times as long as wide, lateral margin weakly convex, mesial margin straight, peduncle 2.2 times as wide as long. <italic>Pleopod 2</italic> appendix masculina with parallel margins, 1.1 times as long as endopod, distally narrowly rounded.</p><p><italic>Uropod</italic> same length or slightly longer than the pleotelson, peduncle 0.4 times longer than rami, rami extending slightly beyond pleotelson, apices narrowly rounded. <italic>Endopod</italic> apically slightly pointed, 3 times as long as greatest width. <italic>Exopod</italic> 2.6 times as long as greatest width.</p><p><italic>Penes</italic> medially adjacent; penial process 0.7 times as long as basal width.</p></tp:treatment-sec><tp:treatment-sec sec-type="etymology" id="SECID0E2XBG"><title>Etymology.</title><p>The epithet is constructed in a possessive form of a personal name. This species is named after Xena, the warrior princess, in reference to the strong nature of the female cymothoid isopod.</p></tp:treatment-sec><tp:treatment-sec sec-type="description" id="SECID0EAYBG"><title>Size.</title><p>Ovigerous female (34.0 mm <abbrev xmlns:xlink="http://www.w3.org/1999/xlink" xlink:title="total length" id="ABBRID0EGYBG" xlink:type="simple">TL</abbrev>, 17.0 mm W), male (8.0 mm <abbrev xmlns:xlink="http://www.w3.org/1999/xlink" xlink:title="total length" id="ABBRID0EKYBG" xlink:type="simple">TL</abbrev>, 4.0 mm W).</p></tp:treatment-sec><tp:treatment-sec sec-type="distribution" id="SECID0EOYBG"><title>Distribution.</title><p>Currently only known from the mouth of the Orange River, Alexander Bay, South Africa (Atlantic Ocean).</p></tp:treatment-sec><tp:treatment-sec sec-type="host" id="SECID0ETYBG"><title>Hosts.</title><p><italic><tp:taxon-name><tp:taxon-name-part taxon-name-part-type="genus" reg="Clinus">Clinus</tp:taxon-name-part><tp:taxon-name-part taxon-name-part-type="species" reg="superciliosus">superciliosus</tp:taxon-name-part></tp:taxon-name></italic> (Linnaeus, 1758). This is the first record of a klipfish (of the genus <italic><tp:taxon-name><tp:taxon-name-part taxon-name-part-type="genus" reg="Clinus">Clinus</tp:taxon-name-part></tp:taxon-name></italic> Cuvier, 1816), and of the intertidal super klipfish, <italic><tp:taxon-name><tp:taxon-name-part taxon-name-part-type="genus" reg="Clinus">Clinus</tp:taxon-name-part><tp:taxon-name-part taxon-name-part-type="species" reg="supercilious">supercilious</tp:taxon-name-part></tp:taxon-name></italic>, as a fish host of a species of <italic><tp:taxon-name><tp:taxon-name-part taxon-name-part-type="genus" reg="Elthusa">Elthusa</tp:taxon-name-part></tp:taxon-name></italic>. This host belongs to the fish order <tp:taxon-name><tp:taxon-name-part taxon-name-part-type="order">Perciformes</tp:taxon-name-part></tp:taxon-name>, and is endemic to the Southeast Atlantic Ocean, from northern Namibia to the Kei River of South Africa (<xref ref-type="bibr" rid="B91">Smith and Heemstra 1986</xref>).</p></tp:treatment-sec><tp:treatment-sec sec-type="remarks" id="SECID0EG1BG"><title>Remarks.</title><p><italic><tp:taxon-name><tp:taxon-name-part taxon-name-part-type="genus" reg="Elthusa">Elthusa</tp:taxon-name-part><tp:taxon-name-part taxon-name-part-type="species" reg="xena">xena</tp:taxon-name-part></tp:taxon-name></italic> sp. n. female can be identified by the elongate, ovoid body shape; coxae 7 that do not extend past the posterior margin of pereonite 7; a bluntly pointed anterior margin of the cephalon; evenly rounded, slightly concave anterior margin of pereonite 1; uropod rami with apices narrowly rounded and more than half the length of pleotelson; pleonite 5 posterior margin with indentations; and the pleotelson is short, roughly quadrate, with margins that curl upward.</p><p>Two other <italic><tp:taxon-name><tp:taxon-name-part taxon-name-part-type="genus" reg="Elthusa">Elthusa</tp:taxon-name-part></tp:taxon-name></italic> species have been recorded from related perciform fish hosts from the family <tp:taxon-name><tp:taxon-name-part taxon-name-part-type="family">Clinidae</tp:taxon-name-part></tp:taxon-name> Swainson, 1839 (blennies). <italic><tp:taxon-name><tp:taxon-name-part taxon-name-part-type="genus" reg="Elthusa">Elthusa</tp:taxon-name-part><tp:taxon-name-part taxon-name-part-type="species" reg="californica">californica</tp:taxon-name-part></tp:taxon-name></italic> (Schioedte &amp; Meinert, 1884) was noted from the striped kelpfish <italic><tp:taxon-name><tp:taxon-name-part taxon-name-part-type="genus" reg="Gibbonsia">Gibbonsia</tp:taxon-name-part><tp:taxon-name-part taxon-name-part-type="species" reg="metzi">metzi</tp:taxon-name-part></tp:taxon-name></italic> Hubbs, 1927; and <italic><tp:taxon-name><tp:taxon-name-part taxon-name-part-type="genus" reg="Elthusa">Elthusa</tp:taxon-name-part><tp:taxon-name-part taxon-name-part-type="species" reg="menziesi">menziesi</tp:taxon-name-part></tp:taxon-name></italic> (Brusca, 1981) from both the spotted kelpfish <italic><tp:taxon-name><tp:taxon-name-part taxon-name-part-type="genus" reg="Gibbonsia">Gibbonsia</tp:taxon-name-part><tp:taxon-name-part taxon-name-part-type="species" reg="elegans">elegans</tp:taxon-name-part></tp:taxon-name></italic> (Cooper, 1864) and the crevice kelpfish <italic><tp:taxon-name><tp:taxon-name-part taxon-name-part-type="genus" reg="Gibbonsia">Gibbonsia</tp:taxon-name-part><tp:taxon-name-part taxon-name-part-type="species" reg="montereyensis">montereyensis</tp:taxon-name-part></tp:taxon-name></italic> Hubbs, 1927. However, this is the first record of <italic><tp:taxon-name><tp:taxon-name-part taxon-name-part-type="genus" reg="Elthusa">Elthusa</tp:taxon-name-part></tp:taxon-name></italic> collected from a <italic><tp:taxon-name><tp:taxon-name-part taxon-name-part-type="genus" reg="Clinus">Clinus</tp:taxon-name-part></tp:taxon-name></italic> sp.</p><p><italic><tp:taxon-name><tp:taxon-name-part taxon-name-part-type="genus" reg="Elthusa">Elthusa</tp:taxon-name-part><tp:taxon-name-part taxon-name-part-type="species" reg="xena">xena</tp:taxon-name-part></tp:taxon-name></italic> sp. n. can be distinguished from <italic><tp:taxon-name><tp:taxon-name-part taxon-name-part-type="genus" reg="Elthusa">E.</tp:taxon-name-part><tp:taxon-name-part taxon-name-part-type="species" reg="raynaudii">raynaudii</tp:taxon-name-part></tp:taxon-name></italic> by having a bluntly pointed cephalon anterior margin, compared to the narrowly truncate margin of <italic><tp:taxon-name><tp:taxon-name-part taxon-name-part-type="genus" reg="Elthusa">E.</tp:taxon-name-part><tp:taxon-name-part taxon-name-part-type="species" reg="raynaudii">raynaudii</tp:taxon-name-part></tp:taxon-name></italic>. Other differences include the shape of the pleotelson (which is quadrate, wide and short for <italic><tp:taxon-name><tp:taxon-name-part taxon-name-part-type="genus" reg="Elthusa">E.</tp:taxon-name-part><tp:taxon-name-part taxon-name-part-type="species" reg="xena">xena</tp:taxon-name-part></tp:taxon-name></italic> sp. n., and evenly rounded for <italic><tp:taxon-name><tp:taxon-name-part taxon-name-part-type="genus" reg="Elthusa">E.</tp:taxon-name-part><tp:taxon-name-part taxon-name-part-type="species" reg="raynaudii">raynaudii</tp:taxon-name-part></tp:taxon-name></italic>); pleonite 1 is the same length as the other pleonites in <italic><tp:taxon-name><tp:taxon-name-part taxon-name-part-type="genus" reg="Elthusa">Elthusa</tp:taxon-name-part><tp:taxon-name-part taxon-name-part-type="species" reg="xena">xena</tp:taxon-name-part></tp:taxon-name></italic> sp. n. but narrower in <italic><tp:taxon-name><tp:taxon-name-part taxon-name-part-type="genus" reg="Elthusa">E.</tp:taxon-name-part><tp:taxon-name-part taxon-name-part-type="species" reg="raynaudii">raynaudii</tp:taxon-name-part></tp:taxon-name></italic>; and the uropod apices of <italic><tp:taxon-name><tp:taxon-name-part taxon-name-part-type="genus" reg="Elthusa">E.</tp:taxon-name-part><tp:taxon-name-part taxon-name-part-type="species" reg="xena">xena</tp:taxon-name-part></tp:taxon-name></italic> sp. n. are narrowly rounded compared to the broadly rounded apices of <italic><tp:taxon-name><tp:taxon-name-part taxon-name-part-type="genus" reg="Elthusa">E.</tp:taxon-name-part><tp:taxon-name-part taxon-name-part-type="species" reg="raynaudii">raynaudii</tp:taxon-name-part></tp:taxon-name></italic> uropods. See Table <xref ref-type="table" rid="T1">1</xref> for further morphological variation and comparisons.</p></tp:treatment-sec><tp:treatment-sec><!--Section generated to contain objects referenced in tp:taxon-treatment.--><table-wrap id="T1" position="float" orientation="portrait"><label>Table 1.</label><caption><p>Interspecific character states between <italic><tp:taxon-name><tp:taxon-name-part taxon-name-part-type="genus" reg="Elthusa">Elthusa</tp:taxon-name-part><tp:taxon-name-part taxon-name-part-type="species" reg="raynaudii">raynaudii</tp:taxon-name-part></tp:taxon-name></italic> (Milne Edwards, 1840), <italic><tp:taxon-name><tp:taxon-name-part taxon-name-part-type="genus" reg="Elthusa">Elthusa</tp:taxon-name-part><tp:taxon-name-part taxon-name-part-type="species" reg="xena">xena</tp:taxon-name-part></tp:taxon-name></italic> sp. n., <italic><tp:taxon-name><tp:taxon-name-part taxon-name-part-type="genus" reg="Elthusa">Elthusa</tp:taxon-name-part><tp:taxon-name-part taxon-name-part-type="species" reg="acutinasa">acutinasa</tp:taxon-name-part></tp:taxon-name></italic> sp. n., and <italic><tp:taxon-name><tp:taxon-name-part taxon-name-part-type="genus" reg="Elthusa">Elthusa</tp:taxon-name-part><tp:taxon-name-part taxon-name-part-type="species" reg="rotunda">rotunda</tp:taxon-name-part></tp:taxon-name></italic> sp. n. from sub-Saharan African marine waters.</p></caption><table id="TID0EX2BI" rules="all"><tbody><tr><td rowspan="1" colspan="1">
                          <bold>Morphological feature</bold>
                        </td><td rowspan="1" colspan="1">
                          <bold><italic><tp:taxon-name><tp:taxon-name-part taxon-name-part-type="genus" reg="Elthusa">Elthusa</tp:taxon-name-part><tp:taxon-name-part taxon-name-part-type="species" reg="raynaudii">raynaudii</tp:taxon-name-part></tp:taxon-name></italic> (Milne Edwards, 1840)</bold>
                        </td><td rowspan="1" colspan="1">
                          <bold><italic><tp:taxon-name><tp:taxon-name-part taxon-name-part-type="genus" reg="Elthusa">Elthusa</tp:taxon-name-part><tp:taxon-name-part taxon-name-part-type="species" reg="xena">xena</tp:taxon-name-part></tp:taxon-name></italic> sp. n.</bold>
                        </td><td rowspan="1" colspan="1">
                          <bold><italic><tp:taxon-name><tp:taxon-name-part taxon-name-part-type="genus" reg="Elthusa">Elthusa</tp:taxon-name-part><tp:taxon-name-part taxon-name-part-type="species" reg="acutinasa">acutinasa</tp:taxon-name-part></tp:taxon-name></italic> sp. n.</bold>
                        </td><td rowspan="1" colspan="1">
                          <bold><italic><tp:taxon-name><tp:taxon-name-part taxon-name-part-type="genus" reg="Elthusa">Elthusa</tp:taxon-name-part><tp:taxon-name-part taxon-name-part-type="species" reg="rotunda">rotunda</tp:taxon-name-part></tp:taxon-name></italic> sp. n.</bold>
                        </td></tr><tr><td rowspan="1" colspan="1">
                          <bold>Body shape</bold>
                        </td><td rowspan="1" colspan="1">Ovoid</td><td rowspan="1" colspan="1">Elongate ovoid</td><td rowspan="1" colspan="1">Elongate ovoid</td><td rowspan="1" colspan="1">Round</td></tr><tr><td rowspan="1" colspan="1">
                          <bold>Shape of cephalon and anterior margin</bold>
                        </td><td rowspan="1" colspan="1">Sub-truncate, blunt anterior margin</td><td rowspan="1" colspan="1">Sub-triangular, bluntly pointed anterior margin</td><td rowspan="1" colspan="1">Sub-triangular, pointed anterior margin</td><td rowspan="1" colspan="1">Sub-triangular, blunt anterior margin</td></tr><tr><td rowspan="1" colspan="1">
                          <bold>Pereonite 1 anterior margin</bold>
                        </td><td rowspan="1" colspan="1">Straight</td><td rowspan="1" colspan="1">Medially indented</td><td rowspan="1" colspan="1">Medial projection</td><td rowspan="1" colspan="1">Concave</td></tr><tr><td rowspan="1" colspan="1">
                          <bold>Coxae 7 posterior margin</bold>
                        </td><td rowspan="1" colspan="1">Not extending past posterior margin of pereonite 7</td><td rowspan="1" colspan="1">Not extending past posterior margin of pereonite 7</td><td rowspan="1" colspan="1">Extending past posterior margin of pereonite 7</td><td rowspan="1" colspan="1">Not extending past posterior margin of pereonite 7</td></tr><tr><td rowspan="1" colspan="1">
                          <bold>Pereopod 7 protrusions</bold>
                        </td><td rowspan="1" colspan="1">Absent</td><td rowspan="1" colspan="1">Absent</td><td rowspan="1" colspan="1">Absent</td><td rowspan="1" colspan="1">Present on merus and carpus</td></tr><tr><td rowspan="1" colspan="1">
                          <bold>Pleonite length</bold>
                        </td><td rowspan="1" colspan="1">Pleonites 1–5 sub-equal</td><td rowspan="1" colspan="1">Pleonite 5 longest and indented</td><td rowspan="1" colspan="1">Pleonite 1 longest</td><td rowspan="1" colspan="1">Pleonite 5 longest, medially convex</td></tr><tr><td rowspan="1" colspan="1">
                          <bold>Pleonite 1 width</bold>
                        </td><td rowspan="1" colspan="1">Narrower than other pleonites</td><td rowspan="1" colspan="1">As long as other pleonites</td><td rowspan="1" colspan="1">As wide as pleotelson</td><td rowspan="1" colspan="1">Narrower than other pleonites</td></tr><tr><td rowspan="1" colspan="1">
                          <bold>Pleonite 5 lateral margins</bold>
                        </td><td rowspan="1" colspan="1">Visible</td><td rowspan="1" colspan="1">Visible</td><td rowspan="1" colspan="1">Largely concealed by pleonite 4</td><td rowspan="1" colspan="1">Slightly concealed by pleonite 4</td></tr><tr><td rowspan="1" colspan="1">
                          <bold>Pleotelson shape</bold>
                        </td><td rowspan="1" colspan="1">Evenly rounded</td><td rowspan="1" colspan="1">Roughly quadrate and curved upwards</td><td rowspan="1" colspan="1">Rounded</td><td rowspan="1" colspan="1">Broadly rounded</td></tr><tr><td rowspan="1" colspan="1">
                          <bold>Pleopod 5 endopod</bold>
                        </td><td rowspan="1" colspan="1">Slightly smaller than exopod</td><td rowspan="1" colspan="1">Smaller than exopod (not dissected)</td><td rowspan="1" colspan="1">Half the size of exopod</td><td rowspan="1" colspan="1">Smaller than exopod (not dissected)</td></tr><tr><td rowspan="1" colspan="1">
                          <bold>Uropods</bold>
                        </td><td rowspan="1" colspan="1">Broadly rounded, more than half the length of pleotelson</td><td rowspan="1" colspan="1">Apices narrowly rounded, more than half the length of pleotelson</td><td rowspan="1" colspan="1">Short, pointed, less than half the length of pleotelson</td><td rowspan="1" colspan="1">Broadly rounded, half the length of pleotelson</td></tr></tbody></table></table-wrap></tp:treatment-sec><ref-list><ref id="B91"><mixed-citation xmlns:xlink="http://www.w3.org/1999/xlink" xlink:type="simple"><person-group><name name-style="western"><surname>Smith</surname><given-names>MM</given-names></name><name name-style="western"><surname>Heemstra</surname><given-names>PC</given-names></name></person-group> (<year>1986</year>) <source>Smith’s sea fishes.</source><publisher-name>Springer</publisher-name>, <publisher-loc>South Africa</publisher-loc>, <size units="page">1047 pp</size>.</mixed-citation></ref></ref-list></tp:taxon-treatment>
