# Supplementary material for: Review of the fish parasitic genus Elthusa Schioedte & Meinert, 1884 (Crustacea, Isopoda, Cymothoidae) from South Africa, including the description of three new species
Source: Zookeys. 2019 Apr 23;841:1–37. doi: 10.3897/zookeys.841.32364 (PMC6491414; doi:10.3897/zookeys.841.32364)
Supplement: XML Treatment for Elthusa acutinasa [file zookeys.841.32364-treatment4.xml]

<!DOCTYPE tp:taxon-treatment
  PUBLIC "-//TaxonX//DTD Taxonomic Treatment Publishing DTD v0 20100105//EN" "tax-treatment-NSO.dtd">
<tp:taxon-treatment xmlns:tp="http://www.plazi.org/taxpub"><tp:treatment-meta><kwd-group><label>Taxon classification</label><kwd><named-content xmlns:xlink="http://www.w3.org/1999/xlink" content-type="kingdom">Animalia</named-content></kwd><kwd><named-content xmlns:xlink="http://www.w3.org/1999/xlink" content-type="order">Isopoda</named-content></kwd><kwd><named-content xmlns:xlink="http://www.w3.org/1999/xlink" content-type="family">Cymothoidae</named-content></kwd></kwd-group><mixed-citation publication-type="journal"><person-group><name><surname>van der Wal</surname><given-names>Serita</given-names></name><name><surname>Smit</surname><given-names>Nico J.</given-names></name><name><surname>Hadfield</surname><given-names>Kerry A.</given-names></name></person-group><article-title>Review of the fish parasitic genus <italic><tp:taxon-name><tp:taxon-name-part taxon-name-part-type="genus" reg="Elthusa">Elthusa</tp:taxon-name-part></tp:taxon-name></italic> Schioedte &amp; Meinert, 1884 (<tp:taxon-name><tp:taxon-name-part taxon-name-part-type="subphylum">Crustacea</tp:taxon-name-part></tp:taxon-name>, <tp:taxon-name><tp:taxon-name-part taxon-name-part-type="order">Isopoda</tp:taxon-name-part></tp:taxon-name>, <tp:taxon-name><tp:taxon-name-part taxon-name-part-type="family">Cymothoidae</tp:taxon-name-part></tp:taxon-name>) from South Africa, including the description of three new species</article-title><source>Zookeys</source><day>23</day><month>4</month><year>2019</year><volume>841</volume><fpage>1</fpage><lpage>37</lpage><pub-id pub-id-type="doi">10.3897/zookeys.841.32364</pub-id></mixed-citation></tp:treatment-meta><tp:nomenclature><tp:taxon-name>
                  <tp:taxon-name-part taxon-name-part-type="genus" reg="Elthusa">Elthusa</tp:taxon-name-part>
                  <tp:taxon-name-part taxon-name-part-type="species" reg="acutinasa">acutinasa</tp:taxon-name-part>
                  <object-id xmlns:xlink="http://www.w3.org/1999/xlink" content-type="zoobank" xlink:type="simple">http://zoobank.org/D5AFAEC4-F03D-400F-98A0-8D86631E495E</object-id>
                </tp:taxon-name><tp:taxon-status xmlns:xlink="http://www.w3.org/1999/xlink" xlink:type="simple">sp. n.</tp:taxon-status><xref ref-type="fig" rid="F8">Figures 8</xref><xref ref-type="fig" rid="F9">, 9</xref><xref ref-type="fig" rid="F10">, 10</xref><xref ref-type="fig" rid="F11">, 11</xref><xref ref-type="table" rid="T1">, Table 1</xref></tp:nomenclature><tp:treatment-sec sec-type="material" id="SECID0EQCAI"><title>Material examined.</title><p><italic>Holotype</italic>. SOUTH AFRICA • 1 ♀ (ovigerous, 39.0 mm <abbrev xmlns:xlink="http://www.w3.org/1999/xlink" xlink:title="total length" id="ABBRID0EYCAI" xlink:type="simple">TL</abbrev>, 19.0 mm W); Indian Ocean, south coast of South Africa, <abbrev xmlns:xlink="http://www.w3.org/1999/xlink" xlink:title="research vessel" id="ABBRID0E3CAI" xlink:type="simple">RV</abbrev> Africana (fish sorting table); <named-content xmlns:xlink="http://www.w3.org/1999/xlink" content-type="dwc:verbatimCoordinates" xlink:type="simple"><named-content content-type="geo-json" specific-use="{&#34;type&#34;:&#34;Point&#34;,&#34;coordinates&#34;:[25.633333,-34.633333]}" id="NCID0EDDAI" xlink:type="simple">34°38'S, 25°38'E</named-content></named-content>; April 2003; coll. Nico J Smit; <named-content xmlns:xlink="http://www.w3.org/1999/xlink" content-type="dwc:institutional_code" xlink:type="simple">SAMC</named-content>-A089960.</p><p><italic>Paratypes</italic>. SOUTH AFRICA • 3 ♀♀ (ovigerous, 28.0–30.0 mm <abbrev xmlns:xlink="http://www.w3.org/1999/xlink" xlink:title="total length" id="ABBRID0ERDAI" xlink:type="simple">TL</abbrev>, 15.0–17.0 mm W); same data as holotype; <named-content xmlns:xlink="http://www.w3.org/1999/xlink" content-type="dwc:institutional_code" xlink:type="simple">SAMC</named-content>-A089961.</p><p><italic>Other material.</italic> SOUTH AFRICA • 1 ♀ (ovigerous, 29.0 mm <abbrev xmlns:xlink="http://www.w3.org/1999/xlink" xlink:title="total length" id="ABBRID0E5DAI" xlink:type="simple">TL</abbrev>, 17.0 mm W); same data as holotype; dissected; in the collection of the authors at <named-content xmlns:xlink="http://www.w3.org/1999/xlink" content-type="dwc:institutional_code" xlink:type="simple">NWU</named-content> • 4 ♀♀ (non-ovigerous, 19.0–24.0 mm <abbrev xmlns:xlink="http://www.w3.org/1999/xlink" xlink:title="total length" id="ABBRID0EHEAI" xlink:type="simple">TL</abbrev>, 10.0–14.0 mm W); same data as holotype; in the collection of the authors at <named-content xmlns:xlink="http://www.w3.org/1999/xlink" content-type="dwc:institutional_code" xlink:type="simple">NWU</named-content> • 9 ♀♀ (three ovigerous, six non-ovigerous, 15.0–40.0 mm <abbrev xmlns:xlink="http://www.w3.org/1999/xlink" xlink:title="total length" id="ABBRID0EQEAI" xlink:type="simple">TL</abbrev>, 8.0–19.0 mm W); Indian Ocean, south coast of South Africa, <abbrev xmlns:xlink="http://www.w3.org/1999/xlink" xlink:title="research vessel" id="ABBRID0EUEAI" xlink:type="simple">RV</abbrev> Africana (fish sorting table); <named-content xmlns:xlink="http://www.w3.org/1999/xlink" content-type="dwc:verbatimCoordinates" xlink:type="simple"><named-content content-type="geo-json" specific-use="{&#34;type&#34;:&#34;Point&#34;,&#34;coordinates&#34;:[16.000000,-30.483333]}" id="NCID0E2EAI" xlink:type="simple">30°29'S, 16°0'E</named-content></named-content>; 213 m depth; January 1999; <named-content xmlns:xlink="http://www.w3.org/1999/xlink" content-type="dwc:institutional_code" xlink:type="simple">SAMC</named-content>-A091307 • 1 ♀ (ovigerous, 40.0 mm <abbrev xmlns:xlink="http://www.w3.org/1999/xlink" xlink:title="total length" id="ABBRID0EFFAI" xlink:type="simple">TL</abbrev>, 19.0 mm W); same data as preceding; <named-content xmlns:xlink="http://www.w3.org/1999/xlink" content-type="dwc:verbatimCoordinates" xlink:type="simple"><named-content content-type="geo-json" specific-use="{&#34;type&#34;:&#34;Point&#34;,&#34;coordinates&#34;:[16.150000,-30.416667]}" id="NCID0EMFAI" xlink:type="simple">30°25'S, 16°9'E</named-content></named-content>; 259 m depth; <named-content xmlns:xlink="http://www.w3.org/1999/xlink" content-type="dwc:institutional_code" xlink:type="simple">SAMC</named-content>-A091308 • 1 ♀ (ovigerous, 30.0 mm <abbrev xmlns:xlink="http://www.w3.org/1999/xlink" xlink:title="total length" id="ABBRID0EWFAI" xlink:type="simple">TL</abbrev>, 15.0 mm W); same data as preceding; <named-content xmlns:xlink="http://www.w3.org/1999/xlink" content-type="dwc:verbatimCoordinates" xlink:type="simple"><named-content content-type="geo-json" specific-use="{&#34;type&#34;:&#34;Point&#34;,&#34;coordinates&#34;:[15.333333,-31.133333]}" id="NCID0E4FAI" xlink:type="simple">31°8'S, 15°20'E</named-content></named-content>; 234 m depth; <named-content xmlns:xlink="http://www.w3.org/1999/xlink" content-type="dwc:institutional_code" xlink:type="simple">SAMC</named-content>-A091309.</p></tp:treatment-sec><tp:treatment-sec sec-type="description" id="SECID0EHGAI"><title>Description</title><p>(ovigerous ♀). Figs <xref ref-type="fig" rid="F8">8</xref>–<xref ref-type="fig" rid="F11">11</xref>. <italic>Body</italic> slightly twisted to the right, elongated ovoid, 2.1 times as long as greatest width. Body dorsal surfaces smooth and polished in appearance, widest at pereonite 4, most narrow at pereonite 1, pereonite lateral margins mostly posteriorly ovate, medially indented. <italic>Cephalon</italic> 0.4 times longer than wide, visible from dorsal view, sub-triangular with narrowly rounded anterior point. <italic>Frontal margin</italic> thickened, ventrally folded. <italic>Eyes</italic> oval with distinct margins; one eye 0.2 times width of cephalon, 0.4 times length of cephalon. <italic>Pereonite 1</italic> smooth, anterior border with medially produced point, with two indentations; anterolateral angle rounded, extending to posterior margin of eyes. Posterior margins of pereonites smooth and slightly curved laterally. Coxae 2–3 wide; with posteroventral angles rounded; 4–7 with rounded point. Coxae 7 extending slightly past pereonite posterior margin. Pereonites 2–5 subequal, becoming more progressively rounded posteriorly. <italic>Pleon</italic> 0.4 times as long as total body length, with pleonite 1 longest, lateral margins concealed by pereonite 7, visible in dorsal view; pleonites posterior margin smooth and slightly curved laterally. <italic>Pleonite 2</italic> partially overlapped by pereonite 7; posterolateral angles of pleonite 2 rounded. Pleonites 3–5 similar in form to pleonite 2; pleonite 5 overlapped by lateral margins of pleonite 4, posterior margin straight, with slight medial point. <italic>Pleotelson</italic> 0.7 times as long as anterior width, dorsal surface smooth; lateral margins weakly convex; posterior margin rounded, with slight medial indent.</p><fig id="F8" position="float" orientation="portrait"><label>Figure 8.</label><caption><p><italic><tp:taxon-name><tp:taxon-name-part taxon-name-part-type="genus" reg="Elthusa">Elthusa</tp:taxon-name-part><tp:taxon-name-part taxon-name-part-type="species" reg="acutinasa">acutinasa</tp:taxon-name-part></tp:taxon-name></italic> sp. n. holotype ♀ (ovigerous, 39.0 mm <abbrev xmlns:xlink="http://www.w3.org/1999/xlink" xlink:title="total length" id="ABBRID0EEIAI" xlink:type="simple">TL</abbrev>, 19.0 mm W) (<named-content xmlns:xlink="http://www.w3.org/1999/xlink" content-type="dwc:institutional_code" xlink:type="simple">SAMC</named-content>-A089960) from Africana research vessel <bold>A</bold> dorsal body <bold>B</bold> lateral body <bold>C</bold> oostegites <bold>D</bold> ventral cephalon <bold>E</bold> dorsal view of cephalon and pereonite 1 <bold>F</bold> uropod <bold>G</bold> pleopod 1 <bold>H</bold> dorsal view of pleon <bold>I</bold> pereopod 1 <bold>J</bold> pereopod 7.</p></caption><graphic xmlns:xlink="http://www.w3.org/1999/xlink" xlink:href="zookeys-841-001-g008.jpg" position="float" orientation="portrait" xlink:type="simple" id="oo_296297.jpg"/></fig><fig id="F9" position="float" orientation="portrait"><label>Figure 9.</label><caption><p><italic><tp:taxon-name><tp:taxon-name-part taxon-name-part-type="genus" reg="Elthusa">Elthusa</tp:taxon-name-part><tp:taxon-name-part taxon-name-part-type="species" reg="acutinasa">acutinasa</tp:taxon-name-part></tp:taxon-name></italic> sp. n. paratype ♀ (ovigerous, 33.0 mm <abbrev xmlns:xlink="http://www.w3.org/1999/xlink" xlink:title="total length" id="ABBRID0EZJAI" xlink:type="simple">TL</abbrev>, 16.0 mm W) (<named-content xmlns:xlink="http://www.w3.org/1999/xlink" content-type="dwc:institutional_code" xlink:type="simple">SAMC</named-content>-A089961) from Africana research vessel <bold>A</bold> antennula <bold>B</bold> antenna <bold>C</bold> maxilliped <bold>D</bold> tip of maxillula <bold>E</bold> maxilla <bold>F</bold> mandible.</p></caption><graphic xmlns:xlink="http://www.w3.org/1999/xlink" xlink:href="zookeys-841-001-g009.jpg" position="float" orientation="portrait" xlink:type="simple" id="oo_296298.jpg"/></fig><fig id="F10" position="float" orientation="portrait"><label>Figure 10.</label><caption><p><italic><tp:taxon-name><tp:taxon-name-part taxon-name-part-type="genus" reg="Elthusa">Elthusa</tp:taxon-name-part><tp:taxon-name-part taxon-name-part-type="species" reg="acutinasa">acutinasa</tp:taxon-name-part></tp:taxon-name></italic> sp. n. paratype ♀ (ovigerous, 33.0 mm <abbrev xmlns:xlink="http://www.w3.org/1999/xlink" xlink:title="total length" id="ABBRID0EGLAI" xlink:type="simple">TL</abbrev>, 16.0 mm W) (<named-content xmlns:xlink="http://www.w3.org/1999/xlink" content-type="dwc:institutional_code" xlink:type="simple">SAMC</named-content>-A089961) from Africana research vessel <bold>A–E</bold> dorsal view of pleopods 1–5 respectively <bold>F–J</bold> ventral view of pleopods 1–5 respectively.</p></caption><graphic xmlns:xlink="http://www.w3.org/1999/xlink" xlink:href="zookeys-841-001-g010.jpg" position="float" orientation="portrait" xlink:type="simple" id="oo_296299.jpg"/></fig><fig id="F11" position="float" orientation="portrait"><label>Figure 11.</label><caption><p>Photos of <italic><tp:taxon-name><tp:taxon-name-part taxon-name-part-type="genus" reg="Elthusa">Elthusa</tp:taxon-name-part><tp:taxon-name-part taxon-name-part-type="species" reg="acutinasa">acutinasa</tp:taxon-name-part></tp:taxon-name></italic> sp. n. holotype ♀ (ovigerous, 39.0 mm <abbrev xmlns:xlink="http://www.w3.org/1999/xlink" xlink:title="total length" id="ABBRID0ELMAI" xlink:type="simple">TL</abbrev>, 19.0 mm W) (<named-content xmlns:xlink="http://www.w3.org/1999/xlink" content-type="dwc:institutional_code" xlink:type="simple">SAMC</named-content>-A089960) from Africana research vessel <bold>A</bold> dorsal view <bold>B</bold> ventral view <bold>C</bold> lateral view.</p></caption><graphic xmlns:xlink="http://www.w3.org/1999/xlink" xlink:href="zookeys-841-001-g011.jpg" position="float" orientation="portrait" xlink:type="simple" id="oo_296300.jpg"/></fig><p><italic>Antennula</italic> shorter than antenna, consisting of eight articles; antennula peduncle articles I and II distinct and articulated; article II 0.9 times as long as article 1; article III 1.4 times as long as wide, 0.5 times as long as combined lengths of articles I and II; antennula flagellum with five articles, extending to middle of eye, with tufts of setae on articles I–III and article VIII. <italic>Antenna</italic> consists of twelve articles. <italic>Antenna</italic> peduncle article III 1.3 times as long as article II; article IV 1.3 times as long as wide, 1.2 times as long as article III; article V 1.5 times as long as wide, 1.1 times as long as article IV. Antenna flagellum with six articles, terminal article terminating in 1–5 short simple setae, extending to past anterior margin of pereonite 1. <italic>Mandible palp</italic> article II with five distolateral setae, and article III with three simple setae. <italic>Maxillula</italic> simple with four terminal robust setae. <italic>Maxilla</italic> mesial lobe not fused to lateral lobe; lateral lobe without simple setae, two recurved robust setae; mesial lobe without simple setae, and two large recurved robust setae. <italic>Maxilliped</italic> consists of III articles, with lamellar oostegite lobe or second, smaller oostegite lobe on basal part of article, palp article II without simple setae, article III with three recurved robust setae. Oostegites margin covered in numerous plumose setae.</p><p><italic>Pereopod 1</italic> basis 1.9 times as long as greatest width; ischium 0.7 times as long as basis; merus proximal margin with slight bulbous protrusion; carpus with rounded proximal margin; propodus 1.1 times as long as wide; dactylus slender, 1.3 times as long as propodus, 3 times as long as basal width. <italic>Pereopod 3</italic> similar to pereopod 2, all pereopods without robust or simple setae. <italic>Pereopod 7</italic> basis 1.9 times as long as greatest width; ischium with slight bulbous protrusion on distal margin, 0.9 times as long as basis; merus proximal margin with slight bulbous protrusion, 0.6 times as long as wide, 0.3 times as long as ischium; carpus with bulbous protrusion, 0.7 times as long as wide, 0.3 times as long as ischium; propodus 1 times as long as wide, 0.3 times as long as ischium; dactylus slender, 1.9 times as long as propodus, 3.3 times as long as basal width.</p><p><italic>Pleopods</italic> simple; exopod larger than endopod, with 4–7 simple setae on peduncle of pleopods 2–5. <italic>Pleopod 1</italic> exopod 1.3 times as long as wide, lateral margin weakly convex, distally broadly rounded, mesial margin straight; peduncle 3 times as wide as long. <italic>Endopod</italic> 1.6 times as long as wide, lateral margin convex, distally narrowly rounded, mesial margin straight, peduncle 2.4 times as wide as long. <italic>Pleopods 2–5</italic> similar to pleopod 1, mesial margins becoming more strongly produced, peduncle lobes absent.</p><p><italic>Uropod</italic> less than half the length of the pleotelson, peduncle 0.7 times longer than rami, peduncle lateral margin without setae, marginal setae absent, apices narrowly rounded. <italic>Endopod</italic> apically slightly pointed, 3.4 times as long as greatest width, lateral margin weakly convex, mesial margin straight, terminating without setae. <italic>Exopod</italic> extending to end of endopod, 2.3 times as long as greatest width, apically rounded, lateral margin distally convex, mesial margin straight, terminating without setae.</p><p><italic>Variations.</italic> Intra-specific variation was observed among the examined specimens of <italic><tp:taxon-name><tp:taxon-name-part taxon-name-part-type="genus" reg="Elthusa">Elthusa</tp:taxon-name-part><tp:taxon-name-part taxon-name-part-type="species" reg="acutinasa">acutinasa</tp:taxon-name-part></tp:taxon-name></italic> sp. n. The size of the medial point formed at the anterior margin of pereonite 1 may vary. Some specimens portrayed an obvious, sharp medial point, while others only had a weak medial projection of the anterior margin of pereonite 1. Variation in the length of the uropods are slight, but one specimen had uropod rami extending to half the length of the pleotelson, while all the others specimens’ uropods were remarkably short. The overlapping of pleonite 5 lateral margins by pleonite 4 was consistent, except with one of the other examined paratype females, where pleonite 5 lateral margins were slightly visible. Some variation was also noted in the width of pleonite 1.</p></tp:treatment-sec><tp:treatment-sec sec-type="etymology" id="SECID0EYOAI"><title>Etymology.</title><p>The epithet is a noun in the genitive singular. The species name <italic><tp:taxon-name><tp:taxon-name-part taxon-name-part-type="genus" reg="Elthusa"/><tp:taxon-name-part taxon-name-part-type="species" reg="acutinasa">acutinasa</tp:taxon-name-part></tp:taxon-name></italic> was derived by the son of one of us (NJS) from a combination of the two Latin words <italic>acute</italic> and <italic><tp:taxon-name><tp:taxon-name-part taxon-name-part-type="genus" reg="Nematalosa"/><tp:taxon-name-part taxon-name-part-type="species" reg="nasus">nasus</tp:taxon-name-part></tp:taxon-name></italic>. The word acute translates to a feature that is pointy or ends with a sharp point; while <italic><tp:taxon-name><tp:taxon-name-part taxon-name-part-type="genus" reg="Nematalosa"/><tp:taxon-name-part taxon-name-part-type="species" reg="nasus">nasus</tp:taxon-name-part></tp:taxon-name></italic> translates to nose. The combined word, <italic><tp:taxon-name><tp:taxon-name-part taxon-name-part-type="genus" reg="Elthusa"/><tp:taxon-name-part taxon-name-part-type="species" reg="acutinasa">acutinasa</tp:taxon-name-part></tp:taxon-name></italic>, therefore means pointy nose, and appropriately describes one of the characters of this species, which is its pointed anterior margin of the rostrum.</p></tp:treatment-sec><tp:treatment-sec sec-type="description" id="SECID0EIQAI"><title>Size.</title><p>Ovigerous females (28.0–40.0 mm <abbrev xmlns:xlink="http://www.w3.org/1999/xlink" xlink:title="total length" id="ABBRID0EOQAI" xlink:type="simple">TL</abbrev>, 15.0–19.0 mm W), non-ovigerous females (19.0–24.0 mm <abbrev xmlns:xlink="http://www.w3.org/1999/xlink" xlink:title="total length" id="ABBRID0ESQAI" xlink:type="simple">TL</abbrev>, 10.0–14.0 mm W).</p></tp:treatment-sec><tp:treatment-sec sec-type="distribution" id="SECID0EWQAI"><title>Distribution.</title><p>Known from the Indian Ocean, off the south coast of South Africa.</p></tp:treatment-sec><tp:treatment-sec sec-type="host" id="SECID0E2QAI"><title>Hosts.</title><p>Not known (type material was collected from the fish sorting table following a trawl and not from a specific fish species).</p></tp:treatment-sec><tp:treatment-sec sec-type="remarks" id="SECID0EARAI"><title>Remarks.</title><p><italic><tp:taxon-name><tp:taxon-name-part taxon-name-part-type="genus" reg="Elthusa">Elthusa</tp:taxon-name-part><tp:taxon-name-part taxon-name-part-type="species" reg="acutinasa">acutinasa</tp:taxon-name-part></tp:taxon-name></italic> sp. n. can be identified by its elongate, ovoid body shape; pointed anterior margin of the cephalon; anterior margin of pereonite 1 with short medial point; short, apically pointed uropod rami, which extend to less than half of the length of the pleotelson; coxae 7 that extends past the posterior margin of pereonite 7; pleonite 5 lateral margins that are largely concealed by pleonite 4; pleonite 5 posterior margin with a slight medial point; pleonite 1 the longest of the pleonites; and pleopod 5 endopod approximately half the size of the exopod.</p><p>Several characters differentiate between <italic><tp:taxon-name><tp:taxon-name-part taxon-name-part-type="genus" reg="Elthusa">E.</tp:taxon-name-part><tp:taxon-name-part taxon-name-part-type="species" reg="acutinasa">acutinasa</tp:taxon-name-part></tp:taxon-name></italic> sp. n. from <italic><tp:taxon-name><tp:taxon-name-part taxon-name-part-type="genus" reg="Elthusa">E.</tp:taxon-name-part><tp:taxon-name-part taxon-name-part-type="species" reg="raynaudii">raynaudii</tp:taxon-name-part></tp:taxon-name></italic> (see Table <xref ref-type="table" rid="T1">1</xref>). <italic><tp:taxon-name><tp:taxon-name-part taxon-name-part-type="genus" reg="Elthusa">Elthusa</tp:taxon-name-part><tp:taxon-name-part taxon-name-part-type="species" reg="acutinasa">acutinasa</tp:taxon-name-part></tp:taxon-name></italic> sp. n. has a prominent, pointed cephalon anterior margin with a medially pointed pereonite 1 anterior margin compared to the straight anterior margin of <italic><tp:taxon-name><tp:taxon-name-part taxon-name-part-type="genus" reg="Elthusa">E.</tp:taxon-name-part><tp:taxon-name-part taxon-name-part-type="species" reg="raynaudii">raynaudii</tp:taxon-name-part></tp:taxon-name></italic> cephalon and pereonite 1. Pleon differences include the longer pleotelson of <italic><tp:taxon-name><tp:taxon-name-part taxon-name-part-type="genus" reg="Elthusa">E.</tp:taxon-name-part><tp:taxon-name-part taxon-name-part-type="species" reg="acutinasa">acutinasa</tp:taxon-name-part></tp:taxon-name></italic> sp. n. with pleonite 1 widest and pleonite 5 lateral margins concealed by those of pleonite 4 (not seen in <italic><tp:taxon-name><tp:taxon-name-part taxon-name-part-type="genus" reg="Elthusa">E.</tp:taxon-name-part><tp:taxon-name-part taxon-name-part-type="species" reg="raynaudii">raynaudii</tp:taxon-name-part></tp:taxon-name></italic>). <italic><tp:taxon-name><tp:taxon-name-part taxon-name-part-type="genus" reg="Elthusa">Elthusa</tp:taxon-name-part><tp:taxon-name-part taxon-name-part-type="species" reg="acutinasa">acutinasa</tp:taxon-name-part></tp:taxon-name></italic> sp. n. also has short uropods that do not extend to the half of the pleotelson length, whereas those of <italic><tp:taxon-name><tp:taxon-name-part taxon-name-part-type="genus" reg="Elthusa">E.</tp:taxon-name-part><tp:taxon-name-part taxon-name-part-type="species" reg="raynaudii">raynaudii</tp:taxon-name-part></tp:taxon-name></italic> reach to, or extend past, the half of the pleotelson length.</p><p><italic><tp:taxon-name><tp:taxon-name-part taxon-name-part-type="genus" reg="Elthusa">Elthusa</tp:taxon-name-part><tp:taxon-name-part taxon-name-part-type="species" reg="acutinasa">acutinasa</tp:taxon-name-part></tp:taxon-name></italic> sp. n. can also be distinguished from <italic><tp:taxon-name><tp:taxon-name-part taxon-name-part-type="genus" reg="Elthusa">E.</tp:taxon-name-part><tp:taxon-name-part taxon-name-part-type="species" reg="xena">xena</tp:taxon-name-part></tp:taxon-name></italic> sp. n. by its short uropods and coxae 7 that extend past the posterior margin of pereonite 7. Further differences are found within pleon morphology, where <italic><tp:taxon-name><tp:taxon-name-part taxon-name-part-type="genus" reg="Elthusa">E.</tp:taxon-name-part><tp:taxon-name-part taxon-name-part-type="species" reg="acutinasa">acutinasa</tp:taxon-name-part></tp:taxon-name></italic> sp. n. pleonite 5 lateral margins are largely concealed by pleonite 4, whereas those of <italic><tp:taxon-name><tp:taxon-name-part taxon-name-part-type="genus" reg="Elthusa">E.</tp:taxon-name-part><tp:taxon-name-part taxon-name-part-type="species" reg="xena">xena</tp:taxon-name-part></tp:taxon-name></italic> sp. n. are visible. Pleonite 1 in <italic><tp:taxon-name><tp:taxon-name-part taxon-name-part-type="genus" reg="Elthusa">E.</tp:taxon-name-part><tp:taxon-name-part taxon-name-part-type="species" reg="xena">xena</tp:taxon-name-part></tp:taxon-name></italic> sp. n. is as wide as the other pleonites, whereas pleonite 1 in <italic><tp:taxon-name><tp:taxon-name-part taxon-name-part-type="genus" reg="Elthusa">E.</tp:taxon-name-part><tp:taxon-name-part taxon-name-part-type="species" reg="acutinasa">acutinasa</tp:taxon-name-part></tp:taxon-name></italic> sp. n. is narrower than the other pleonites. The pleotelson shape of <italic><tp:taxon-name><tp:taxon-name-part taxon-name-part-type="genus" reg="Elthusa">E.</tp:taxon-name-part><tp:taxon-name-part taxon-name-part-type="species" reg="acutinasa">acutinasa</tp:taxon-name-part></tp:taxon-name></italic> sp. n. is evenly rounded, compared to the roughly quadrate pleotelson of <italic><tp:taxon-name><tp:taxon-name-part taxon-name-part-type="genus" reg="Elthusa">E.</tp:taxon-name-part><tp:taxon-name-part taxon-name-part-type="species" reg="xena">xena</tp:taxon-name-part></tp:taxon-name></italic> sp. n. (see Table <xref ref-type="table" rid="T1">1</xref>).</p></tp:treatment-sec><tp:treatment-sec><!--Section generated to contain objects referenced in tp:taxon-treatment.--><table-wrap id="T1" position="float" orientation="portrait"><label>Table 1.</label><caption><p>Interspecific character states between <italic><tp:taxon-name><tp:taxon-name-part taxon-name-part-type="genus" reg="Elthusa">Elthusa</tp:taxon-name-part><tp:taxon-name-part taxon-name-part-type="species" reg="raynaudii">raynaudii</tp:taxon-name-part></tp:taxon-name></italic> (Milne Edwards, 1840), <italic><tp:taxon-name><tp:taxon-name-part taxon-name-part-type="genus" reg="Elthusa">Elthusa</tp:taxon-name-part><tp:taxon-name-part taxon-name-part-type="species" reg="xena">xena</tp:taxon-name-part></tp:taxon-name></italic> sp. n., <italic><tp:taxon-name><tp:taxon-name-part taxon-name-part-type="genus" reg="Elthusa">Elthusa</tp:taxon-name-part><tp:taxon-name-part taxon-name-part-type="species" reg="acutinasa">acutinasa</tp:taxon-name-part></tp:taxon-name></italic> sp. n., and <italic><tp:taxon-name><tp:taxon-name-part taxon-name-part-type="genus" reg="Elthusa">Elthusa</tp:taxon-name-part><tp:taxon-name-part taxon-name-part-type="species" reg="rotunda">rotunda</tp:taxon-name-part></tp:taxon-name></italic> sp. n. from sub-Saharan African marine waters.</p></caption><table id="TID0EX2BI" rules="all"><tbody><tr><td rowspan="1" colspan="1">
                          <bold>Morphological feature</bold>
                        </td><td rowspan="1" colspan="1">
                          <bold><italic><tp:taxon-name><tp:taxon-name-part taxon-name-part-type="genus" reg="Elthusa">Elthusa</tp:taxon-name-part><tp:taxon-name-part taxon-name-part-type="species" reg="raynaudii">raynaudii</tp:taxon-name-part></tp:taxon-name></italic> (Milne Edwards, 1840)</bold>
                        </td><td rowspan="1" colspan="1">
                          <bold><italic><tp:taxon-name><tp:taxon-name-part taxon-name-part-type="genus" reg="Elthusa">Elthusa</tp:taxon-name-part><tp:taxon-name-part taxon-name-part-type="species" reg="xena">xena</tp:taxon-name-part></tp:taxon-name></italic> sp. n.</bold>
                        </td><td rowspan="1" colspan="1">
                          <bold><italic><tp:taxon-name><tp:taxon-name-part taxon-name-part-type="genus" reg="Elthusa">Elthusa</tp:taxon-name-part><tp:taxon-name-part taxon-name-part-type="species" reg="acutinasa">acutinasa</tp:taxon-name-part></tp:taxon-name></italic> sp. n.</bold>
                        </td><td rowspan="1" colspan="1">
                          <bold><italic><tp:taxon-name><tp:taxon-name-part taxon-name-part-type="genus" reg="Elthusa">Elthusa</tp:taxon-name-part><tp:taxon-name-part taxon-name-part-type="species" reg="rotunda">rotunda</tp:taxon-name-part></tp:taxon-name></italic> sp. n.</bold>
                        </td></tr><tr><td rowspan="1" colspan="1">
                          <bold>Body shape</bold>
                        </td><td rowspan="1" colspan="1">Ovoid</td><td rowspan="1" colspan="1">Elongate ovoid</td><td rowspan="1" colspan="1">Elongate ovoid</td><td rowspan="1" colspan="1">Round</td></tr><tr><td rowspan="1" colspan="1">
                          <bold>Shape of cephalon and anterior margin</bold>
                        </td><td rowspan="1" colspan="1">Sub-truncate, blunt anterior margin</td><td rowspan="1" colspan="1">Sub-triangular, bluntly pointed anterior margin</td><td rowspan="1" colspan="1">Sub-triangular, pointed anterior margin</td><td rowspan="1" colspan="1">Sub-triangular, blunt anterior margin</td></tr><tr><td rowspan="1" colspan="1">
                          <bold>Pereonite 1 anterior margin</bold>
                        </td><td rowspan="1" colspan="1">Straight</td><td rowspan="1" colspan="1">Medially indented</td><td rowspan="1" colspan="1">Medial projection</td><td rowspan="1" colspan="1">Concave</td></tr><tr><td rowspan="1" colspan="1">
                          <bold>Coxae 7 posterior margin</bold>
                        </td><td rowspan="1" colspan="1">Not extending past posterior margin of pereonite 7</td><td rowspan="1" colspan="1">Not extending past posterior margin of pereonite 7</td><td rowspan="1" colspan="1">Extending past posterior margin of pereonite 7</td><td rowspan="1" colspan="1">Not extending past posterior margin of pereonite 7</td></tr><tr><td rowspan="1" colspan="1">
                          <bold>Pereopod 7 protrusions</bold>
                        </td><td rowspan="1" colspan="1">Absent</td><td rowspan="1" colspan="1">Absent</td><td rowspan="1" colspan="1">Absent</td><td rowspan="1" colspan="1">Present on merus and carpus</td></tr><tr><td rowspan="1" colspan="1">
                          <bold>Pleonite length</bold>
                        </td><td rowspan="1" colspan="1">Pleonites 1–5 sub-equal</td><td rowspan="1" colspan="1">Pleonite 5 longest and indented</td><td rowspan="1" colspan="1">Pleonite 1 longest</td><td rowspan="1" colspan="1">Pleonite 5 longest, medially convex</td></tr><tr><td rowspan="1" colspan="1">
                          <bold>Pleonite 1 width</bold>
                        </td><td rowspan="1" colspan="1">Narrower than other pleonites</td><td rowspan="1" colspan="1">As long as other pleonites</td><td rowspan="1" colspan="1">As wide as pleotelson</td><td rowspan="1" colspan="1">Narrower than other pleonites</td></tr><tr><td rowspan="1" colspan="1">
                          <bold>Pleonite 5 lateral margins</bold>
                        </td><td rowspan="1" colspan="1">Visible</td><td rowspan="1" colspan="1">Visible</td><td rowspan="1" colspan="1">Largely concealed by pleonite 4</td><td rowspan="1" colspan="1">Slightly concealed by pleonite 4</td></tr><tr><td rowspan="1" colspan="1">
                          <bold>Pleotelson shape</bold>
                        </td><td rowspan="1" colspan="1">Evenly rounded</td><td rowspan="1" colspan="1">Roughly quadrate and curved upwards</td><td rowspan="1" colspan="1">Rounded</td><td rowspan="1" colspan="1">Broadly rounded</td></tr><tr><td rowspan="1" colspan="1">
                          <bold>Pleopod 5 endopod</bold>
                        </td><td rowspan="1" colspan="1">Slightly smaller than exopod</td><td rowspan="1" colspan="1">Smaller than exopod (not dissected)</td><td rowspan="1" colspan="1">Half the size of exopod</td><td rowspan="1" colspan="1">Smaller than exopod (not dissected)</td></tr><tr><td rowspan="1" colspan="1">
                          <bold>Uropods</bold>
                        </td><td rowspan="1" colspan="1">Broadly rounded, more than half the length of pleotelson</td><td rowspan="1" colspan="1">Apices narrowly rounded, more than half the length of pleotelson</td><td rowspan="1" colspan="1">Short, pointed, less than half the length of pleotelson</td><td rowspan="1" colspan="1">Broadly rounded, half the length of pleotelson</td></tr></tbody></table></table-wrap></tp:treatment-sec></tp:taxon-treatment>
