# Supplementary material for: Review of the fish parasitic genus Elthusa Schioedte & Meinert, 1884 (Crustacea, Isopoda, Cymothoidae) from South Africa, including the description of three new species
Source: Zookeys. 2019 Apr 23;841:1–37. doi: 10.3897/zookeys.841.32364 (PMC6491414; doi:10.3897/zookeys.841.32364)
Supplement: XML Treatment for Elthusa rotunda [file zookeys.841.32364-treatment5.xml]

<!DOCTYPE tp:taxon-treatment
  PUBLIC "-//TaxonX//DTD Taxonomic Treatment Publishing DTD v0 20100105//EN" "tax-treatment-NSO.dtd">
<tp:taxon-treatment xmlns:tp="http://www.plazi.org/taxpub"><tp:treatment-meta><kwd-group><label>Taxon classification</label><kwd><named-content xmlns:xlink="http://www.w3.org/1999/xlink" content-type="kingdom">Animalia</named-content></kwd><kwd><named-content xmlns:xlink="http://www.w3.org/1999/xlink" content-type="order">Isopoda</named-content></kwd><kwd><named-content xmlns:xlink="http://www.w3.org/1999/xlink" content-type="family">Cymothoidae</named-content></kwd></kwd-group><mixed-citation publication-type="journal"><person-group><name><surname>van der Wal</surname><given-names>Serita</given-names></name><name><surname>Smit</surname><given-names>Nico J.</given-names></name><name><surname>Hadfield</surname><given-names>Kerry A.</given-names></name></person-group><article-title>Review of the fish parasitic genus <italic><tp:taxon-name><tp:taxon-name-part taxon-name-part-type="genus" reg="Elthusa">Elthusa</tp:taxon-name-part></tp:taxon-name></italic> Schioedte &amp; Meinert, 1884 (<tp:taxon-name><tp:taxon-name-part taxon-name-part-type="subphylum">Crustacea</tp:taxon-name-part></tp:taxon-name>, <tp:taxon-name><tp:taxon-name-part taxon-name-part-type="order">Isopoda</tp:taxon-name-part></tp:taxon-name>, <tp:taxon-name><tp:taxon-name-part taxon-name-part-type="family">Cymothoidae</tp:taxon-name-part></tp:taxon-name>) from South Africa, including the description of three new species</article-title><source>Zookeys</source><day>23</day><month>4</month><year>2019</year><volume>841</volume><fpage>1</fpage><lpage>37</lpage><pub-id pub-id-type="doi">10.3897/zookeys.841.32364</pub-id></mixed-citation></tp:treatment-meta><tp:nomenclature><tp:taxon-name>
                  <tp:taxon-name-part taxon-name-part-type="genus" reg="Elthusa">Elthusa</tp:taxon-name-part>
                  <tp:taxon-name-part taxon-name-part-type="species" reg="rotunda">rotunda</tp:taxon-name-part>
                  <object-id xmlns:xlink="http://www.w3.org/1999/xlink" content-type="zoobank" xlink:type="simple">http://zoobank.org/138FBF0D-2E4B-4561-86C8-F209B78A33E0</object-id>
                </tp:taxon-name><tp:taxon-status xmlns:xlink="http://www.w3.org/1999/xlink" xlink:type="simple">sp. n.</tp:taxon-status><xref ref-type="fig" rid="F12">Figures 12</xref><xref ref-type="fig" rid="F13">, 13</xref><xref ref-type="table" rid="T1">, Table 1</xref></tp:nomenclature><tp:treatment-sec sec-type="material" id="SECID0EBZAI"><title>Material examined.</title><p><italic>Holotype</italic>. SOUTH AFRICA • 1 ♀ (ovigerous, 29.0 mm <abbrev xmlns:xlink="http://www.w3.org/1999/xlink" xlink:title="total length" id="ABBRID0EJZAI" xlink:type="simple">TL</abbrev>; 20.0 mm W); Cape Town, Sea Point; <named-content xmlns:xlink="http://www.w3.org/1999/xlink" content-type="dwc:verbatimCoordinates" xlink:type="simple"><named-content content-type="geo-json" specific-use="{&#34;type&#34;:&#34;Point&#34;,&#34;coordinates&#34;:[18.383333,-33.916667]}" id="NCID0EQZAI" xlink:type="simple">33°55'S, 18°23'E</named-content></named-content>; January 1960; coll. G Branch; <named-content xmlns:xlink="http://www.w3.org/1999/xlink" content-type="dwc:institutional_code" xlink:type="simple">SAMC</named-content> A11001.</p></tp:treatment-sec><tp:treatment-sec sec-type="description" id="SECID0E1ZAI"><title>Description</title><p>(ovigerous ♀). Figs <xref ref-type="fig" rid="F12">12</xref>–<xref ref-type="fig" rid="F13">13</xref>. <italic>Body</italic> round, not twisted, 1.4 times as long as greatest width; dorsal surfaces smooth and polished in appearance, widest at pereonite 4, most narrow at pereonite 1; pereonite lateral margins mostly posteriorly ovate, medially indented. <italic>Cephalon</italic> 0.4 times longer than wide, visible from dorsal view, sub-triangular with blunt anterior point. <italic>Frontal margin</italic> thickened, ventrally folded. <italic>Eyes</italic> oval with distinct margins; one eye 0.2 times width of cephalon; 0.5 times length of cephalon. <italic>Pereonite 1</italic> smooth, anterior border evenly concave; anterolateral angles rounded, extending to the medial region of eyes. Posterior margins of pereonites smooth, slightly curved laterally, posterior margins of pereonites 2–3 uneven. Coxae 2–3 wide; with posteroventral angles rounded; coxae 4–7 with rounded point, not extending past pereonite posterior margin. Pereonites becoming more progressively rounded posteriorly; pereonite 5 most narrow. <italic>Pleon</italic> 0.4 times as long as total body length; pleonite 1 largely concealed by pereonite 7, slightly visible in dorsal view; pleonites posterior margin slightly concave, smooth, slightly curved laterally. Pleonite 2 lateral margins overlapped by pereonite 7. Pleonites 3–4 similar in form to pleonite 2; pleonite 5 longest, overlapped by lateral margins of pleonite 4, posterior margin medially convex. <italic>Pleotelson</italic> broadly rounded, 0.7 times as long as anterior width, dorsal surface smooth; lateral margins convex; posterior margin evenly rounded.</p><fig id="F12" position="float" orientation="portrait"><label>Figure 12.</label><caption><p><italic><tp:taxon-name><tp:taxon-name-part taxon-name-part-type="genus" reg="Elthusa">Elthusa</tp:taxon-name-part><tp:taxon-name-part taxon-name-part-type="species" reg="rotunda">rotunda</tp:taxon-name-part></tp:taxon-name></italic> sp. n. holotype ♀ (ovigerous, 28 mm <abbrev xmlns:xlink="http://www.w3.org/1999/xlink" xlink:title="total length" id="ABBRID0EP2AI" xlink:type="simple">TL</abbrev>, 19 mm W) (<named-content xmlns:xlink="http://www.w3.org/1999/xlink" content-type="dwc:institutional_code" xlink:type="simple">SAMC</named-content>-A11001) from Sea Point, South Africa <bold>A</bold> dorsal body <bold>B</bold> lateral body <bold>C</bold> oostegites <bold>D</bold> ventral cephalon <bold>E</bold> dorsal view of cephalon and pereonite 1 <bold>F</bold> uropod <bold>G</bold> pleopod 1 <bold>H</bold> dorsal view of pleon <bold>I</bold> pereopod 1 <bold>J</bold> pereopod 7.</p></caption><graphic xmlns:xlink="http://www.w3.org/1999/xlink" xlink:href="zookeys-841-001-g012.jpg" position="float" orientation="portrait" xlink:type="simple" id="oo_296301.jpg"/></fig><fig id="F13" position="float" orientation="portrait"><label>Figure 13.</label><caption><p>Photos of <italic><tp:taxon-name><tp:taxon-name-part taxon-name-part-type="genus" reg="Elthusa">Elthusa</tp:taxon-name-part><tp:taxon-name-part taxon-name-part-type="species" reg="rotunda">rotunda</tp:taxon-name-part></tp:taxon-name></italic> sp. n. holotype ♀ (ovigerous, 28 mm <abbrev xmlns:xlink="http://www.w3.org/1999/xlink" xlink:title="total length" id="ABBRID0EE4AI" xlink:type="simple">TL</abbrev>, 19 mm W) (<named-content xmlns:xlink="http://www.w3.org/1999/xlink" content-type="dwc:institutional_code" xlink:type="simple">SAMC</named-content>-A11001) from Sea Point, South Africa <bold>A</bold> dorsal view <bold>B</bold> ventral view <bold>C</bold> lateral view.</p></caption><graphic xmlns:xlink="http://www.w3.org/1999/xlink" xlink:href="zookeys-841-001-g013.jpg" position="float" orientation="portrait" xlink:type="simple" id="oo_296302.jpg"/></fig><p><italic>Antennula</italic> shorter than antenna, consisting of eight articles; peduncle articles I and II distinct and articulated; extending to middle of eye. <italic>Antenna</italic> consists of ten articles, extending to past anterior margin of pereonite 1.</p><p><italic>Pereopod 1</italic> basis 1.7 times as long as greatest width; ischium 0.7 times as long as basis; merus proximal margin without bulbous protrusion; propodus 1.4 times as long as wide; dactylus slender, 1.3 times as long as propodus, 2.9 times as long as basal width. All pereopods without robust or simple setae. <italic>Pereopod 7</italic> basis with carina, 2.1 times as long as greatest width; ischium with slight bulbous protrusion, 0.8 times as long as basis; merus proximal margin with bulbous protrusion, 0.6 times as long as wide, 0.3 times as long as ischium; carpus with bulbous protrusion, 0.7 times as long as wide, 0.3 times as long as ischium; propodus 1.2 times as long as wide, 0.9 times as long as ischium; dactylus slender, 1.7 times as long as propodus, 2.5 times as long as basal width.</p><p><italic>Pleopods</italic> simple, exopod larger than endopod. <italic>Pleopod 1</italic> exopod 1.3 times as long as wide, lateral margin weakly convex, distally broadly rounded, mesial margin weakly convex; peduncle 2.5 times as wide as long.</p><p><italic>Uropod</italic> half the length of pleotelson, peduncle 0.9 times longer than rami, peduncle lateral margin without setae; rami not extending beyond pleotelson, marginal setae absent, apices broadly rounded. <italic>Endopod</italic> apically rounded, 2.6 times as long as greatest width, lateral margin weakly convex, mesial margin weakly convex. <italic>Exopod</italic> extending to end of endopod, 2.2 times as long as greatest width, apically rounded, lateral margin weakly convex, mesial margin straight.</p></tp:treatment-sec><tp:treatment-sec sec-type="description" id="SECID0ES5AI"><title>Size.</title><p>Ovigerous female (29.0 mm <abbrev xmlns:xlink="http://www.w3.org/1999/xlink" xlink:title="total length" id="ABBRID0EY5AI" xlink:type="simple">TL</abbrev>, 20.0 mm W).</p></tp:treatment-sec><tp:treatment-sec sec-type="etymology" id="SECID0E35AI"><title>Etymology.</title><p>The epithet is a noun in the nominative singular. It is named after its most distinct, defining character, which is the rounded shape of the body. The Latin word for round is <italic>rotundus</italic>.</p></tp:treatment-sec><tp:treatment-sec sec-type="distribution" id="SECID0EE6AI"><title>Distribution.</title><p>Currently only known from Sea Point, Cape Town, South Africa.</p></tp:treatment-sec><tp:treatment-sec sec-type="host" id="SECID0EJ6AI"><title>Hosts.</title><p>Not known.</p></tp:treatment-sec><tp:treatment-sec sec-type="remarks" id="SECID0EO6AI"><title>Remarks.</title><p>The diagnostic characters of <italic><tp:taxon-name><tp:taxon-name-part taxon-name-part-type="genus" reg="Elthusa">E.</tp:taxon-name-part><tp:taxon-name-part taxon-name-part-type="species" reg="rotunda">rotunda</tp:taxon-name-part></tp:taxon-name></italic> sp. n. include its circular body shape; a sub-triangular cephalon with blunt anterior margin; pereopod 7 merus and carpus with protrusions on the proximal and lateral margins; pereonite 7 lateral margins that extend to pleonite 4; pleonite 5 longest and medially convex; a broadly rounded pleotelson posterior margin; and uropod rami that are sub-equal in length to the peduncle.</p><p>When comparing <italic><tp:taxon-name><tp:taxon-name-part taxon-name-part-type="genus" reg="Elthusa">E.</tp:taxon-name-part><tp:taxon-name-part taxon-name-part-type="species" reg="rotunda">rotunda</tp:taxon-name-part></tp:taxon-name></italic> sp. n. to the rest of the identified <italic><tp:taxon-name><tp:taxon-name-part taxon-name-part-type="genus" reg="Elthusa">Elthusa</tp:taxon-name-part></tp:taxon-name></italic> species, its closest resemblance is to that of <italic><tp:taxon-name><tp:taxon-name-part taxon-name-part-type="genus" reg="Elthusa">E.</tp:taxon-name-part><tp:taxon-name-part taxon-name-part-type="species" reg="raynaudii">raynaudii</tp:taxon-name-part></tp:taxon-name></italic>. This is especially in regards to the shape of the uropods, pleon, and cephalon anterior margin. It can be distinguished from <italic><tp:taxon-name><tp:taxon-name-part taxon-name-part-type="genus" reg="Elthusa">E.</tp:taxon-name-part><tp:taxon-name-part taxon-name-part-type="species" reg="raynaudii">raynaudii</tp:taxon-name-part></tp:taxon-name></italic> in having a more rounded body shape compared to the ovoid body shape of <italic><tp:taxon-name><tp:taxon-name-part taxon-name-part-type="genus" reg="Elthusa">E.</tp:taxon-name-part><tp:taxon-name-part taxon-name-part-type="species" reg="raynaudii">raynaudii</tp:taxon-name-part></tp:taxon-name></italic>; triangular cephalon as opposed to the narrowly truncate cephalon of <italic><tp:taxon-name><tp:taxon-name-part taxon-name-part-type="genus" reg="Elthusa">E.</tp:taxon-name-part><tp:taxon-name-part taxon-name-part-type="species" reg="raynaudii">raynaudii</tp:taxon-name-part></tp:taxon-name></italic>; the broadly rounded pereonite 1 anterolateral margins of <italic><tp:taxon-name><tp:taxon-name-part taxon-name-part-type="genus" reg="Elthusa">E.</tp:taxon-name-part><tp:taxon-name-part taxon-name-part-type="species" reg="rotunda">rotunda</tp:taxon-name-part></tp:taxon-name></italic> sp. n. compared to the narrowly rounded to pointed anterolateral margins of <italic><tp:taxon-name><tp:taxon-name-part taxon-name-part-type="genus" reg="Elthusa">E.</tp:taxon-name-part><tp:taxon-name-part taxon-name-part-type="species" reg="raynaudii">raynaudii</tp:taxon-name-part></tp:taxon-name></italic> pereonite 1; as well as the uropod rami and peduncles that are subequal in length, as opposed to the longer rami of <italic><tp:taxon-name><tp:taxon-name-part taxon-name-part-type="genus" reg="Elthusa">E.</tp:taxon-name-part><tp:taxon-name-part taxon-name-part-type="species" reg="raynaudii">raynaudii</tp:taxon-name-part></tp:taxon-name></italic> (see Table <xref ref-type="table" rid="T1">1</xref>).</p><p><italic><tp:taxon-name><tp:taxon-name-part taxon-name-part-type="genus" reg="Elthusa">Elthusa</tp:taxon-name-part><tp:taxon-name-part taxon-name-part-type="species" reg="rotunda">rotunda</tp:taxon-name-part></tp:taxon-name></italic> sp. n. can be distinguished from <italic><tp:taxon-name><tp:taxon-name-part taxon-name-part-type="genus" reg="Elthusa">E.</tp:taxon-name-part><tp:taxon-name-part taxon-name-part-type="species" reg="xena">xena</tp:taxon-name-part></tp:taxon-name></italic> sp. n. by the cephalon anterior margin which is more pointed in <italic><tp:taxon-name><tp:taxon-name-part taxon-name-part-type="genus" reg="Elthusa">E.</tp:taxon-name-part><tp:taxon-name-part taxon-name-part-type="species" reg="xena">xena</tp:taxon-name-part></tp:taxon-name></italic> sp. n. and more rounded in <italic><tp:taxon-name><tp:taxon-name-part taxon-name-part-type="genus" reg="Elthusa">E.</tp:taxon-name-part><tp:taxon-name-part taxon-name-part-type="species" reg="rotunda">rotunda</tp:taxon-name-part></tp:taxon-name></italic> sp. n.; broadly rounded uropod apices compared to the narrowly rounded ones from <italic><tp:taxon-name><tp:taxon-name-part taxon-name-part-type="genus" reg="Elthusa">E.</tp:taxon-name-part><tp:taxon-name-part taxon-name-part-type="species" reg="xena">xena</tp:taxon-name-part></tp:taxon-name></italic> sp. n.; the shape of the pleotelson, which is broadly rounded for <italic><tp:taxon-name><tp:taxon-name-part taxon-name-part-type="genus" reg="Elthusa">E.</tp:taxon-name-part><tp:taxon-name-part taxon-name-part-type="species" reg="rotunda">rotunda</tp:taxon-name-part></tp:taxon-name></italic> sp. n. and roughly quadrate for <italic><tp:taxon-name><tp:taxon-name-part taxon-name-part-type="genus" reg="Elthusa">E.</tp:taxon-name-part><tp:taxon-name-part taxon-name-part-type="species" reg="xena">xena</tp:taxon-name-part></tp:taxon-name></italic> sp. n.; as well as the prominent presence of pereopod 7 protrusions on the merus and carpus of <italic><tp:taxon-name><tp:taxon-name-part taxon-name-part-type="genus" reg="Elthusa">E.</tp:taxon-name-part><tp:taxon-name-part taxon-name-part-type="species" reg="rotunda">rotunda</tp:taxon-name-part></tp:taxon-name></italic> sp. n., that are less bulbous on <italic><tp:taxon-name><tp:taxon-name-part taxon-name-part-type="genus" reg="Elthusa">E.</tp:taxon-name-part><tp:taxon-name-part taxon-name-part-type="species" reg="xena">xena</tp:taxon-name-part></tp:taxon-name></italic> sp. n.</p><p>The main differentiating characters between <italic><tp:taxon-name><tp:taxon-name-part taxon-name-part-type="genus" reg="Elthusa">E.</tp:taxon-name-part><tp:taxon-name-part taxon-name-part-type="species" reg="rotunda">rotunda</tp:taxon-name-part></tp:taxon-name></italic> sp. n. and <italic><tp:taxon-name><tp:taxon-name-part taxon-name-part-type="genus" reg="Elthusa">E.</tp:taxon-name-part><tp:taxon-name-part taxon-name-part-type="species" reg="acutinasa">acutinasa</tp:taxon-name-part></tp:taxon-name></italic> sp. n. include the shape of the cephalon anterior margin (bluntly rounded versus produced point); and the uropod morphology, with <italic><tp:taxon-name><tp:taxon-name-part taxon-name-part-type="genus" reg="Elthusa">E.</tp:taxon-name-part><tp:taxon-name-part taxon-name-part-type="species" reg="rotunda">rotunda</tp:taxon-name-part></tp:taxon-name></italic> sp. n. having broadly rounded, longer uropodal rami in comparison to the short, pointed uropodal rami of <italic><tp:taxon-name><tp:taxon-name-part taxon-name-part-type="genus" reg="Elthusa">E.</tp:taxon-name-part><tp:taxon-name-part taxon-name-part-type="species" reg="acutinasa">acutinasa</tp:taxon-name-part></tp:taxon-name></italic> sp. n. <italic><tp:taxon-name><tp:taxon-name-part taxon-name-part-type="genus" reg="Elthusa">Elthusa</tp:taxon-name-part><tp:taxon-name-part taxon-name-part-type="species" reg="rotunda">rotunda</tp:taxon-name-part></tp:taxon-name></italic> sp. n. pleonite 5 is the longest, whereas <italic><tp:taxon-name><tp:taxon-name-part taxon-name-part-type="genus" reg="Elthusa">E.</tp:taxon-name-part><tp:taxon-name-part taxon-name-part-type="species" reg="acutinasa">acutinasa</tp:taxon-name-part></tp:taxon-name></italic> sp. n. pleonite 1 is the longest; the presence of pereopod 7 protrusions on <italic><tp:taxon-name><tp:taxon-name-part taxon-name-part-type="genus" reg="Elthusa">E.</tp:taxon-name-part><tp:taxon-name-part taxon-name-part-type="species" reg="rotunda">rotunda</tp:taxon-name-part></tp:taxon-name></italic> sp. n. is more prominent and bulbous that those of <italic><tp:taxon-name><tp:taxon-name-part taxon-name-part-type="genus" reg="Elthusa">E.</tp:taxon-name-part><tp:taxon-name-part taxon-name-part-type="species" reg="acutinasa">acutinasa</tp:taxon-name-part></tp:taxon-name></italic> sp. n. pereopod 7 (see Table <xref ref-type="table" rid="T1">1</xref>).</p></tp:treatment-sec><tp:treatment-sec><!--Section generated to contain objects referenced in tp:taxon-treatment.--><table-wrap id="T1" position="float" orientation="portrait"><label>Table 1.</label><caption><p>Interspecific character states between <italic><tp:taxon-name><tp:taxon-name-part taxon-name-part-type="genus" reg="Elthusa">Elthusa</tp:taxon-name-part><tp:taxon-name-part taxon-name-part-type="species" reg="raynaudii">raynaudii</tp:taxon-name-part></tp:taxon-name></italic> (Milne Edwards, 1840), <italic><tp:taxon-name><tp:taxon-name-part taxon-name-part-type="genus" reg="Elthusa">Elthusa</tp:taxon-name-part><tp:taxon-name-part taxon-name-part-type="species" reg="xena">xena</tp:taxon-name-part></tp:taxon-name></italic> sp. n., <italic><tp:taxon-name><tp:taxon-name-part taxon-name-part-type="genus" reg="Elthusa">Elthusa</tp:taxon-name-part><tp:taxon-name-part taxon-name-part-type="species" reg="acutinasa">acutinasa</tp:taxon-name-part></tp:taxon-name></italic> sp. n., and <italic><tp:taxon-name><tp:taxon-name-part taxon-name-part-type="genus" reg="Elthusa">Elthusa</tp:taxon-name-part><tp:taxon-name-part taxon-name-part-type="species" reg="rotunda">rotunda</tp:taxon-name-part></tp:taxon-name></italic> sp. n. from sub-Saharan African marine waters.</p></caption><table id="TID0EX2BI" rules="all"><tbody><tr><td rowspan="1" colspan="1">
                          <bold>Morphological feature</bold>
                        </td><td rowspan="1" colspan="1">
                          <bold><italic><tp:taxon-name><tp:taxon-name-part taxon-name-part-type="genus" reg="Elthusa">Elthusa</tp:taxon-name-part><tp:taxon-name-part taxon-name-part-type="species" reg="raynaudii">raynaudii</tp:taxon-name-part></tp:taxon-name></italic> (Milne Edwards, 1840)</bold>
                        </td><td rowspan="1" colspan="1">
                          <bold><italic><tp:taxon-name><tp:taxon-name-part taxon-name-part-type="genus" reg="Elthusa">Elthusa</tp:taxon-name-part><tp:taxon-name-part taxon-name-part-type="species" reg="xena">xena</tp:taxon-name-part></tp:taxon-name></italic> sp. n.</bold>
                        </td><td rowspan="1" colspan="1">
                          <bold><italic><tp:taxon-name><tp:taxon-name-part taxon-name-part-type="genus" reg="Elthusa">Elthusa</tp:taxon-name-part><tp:taxon-name-part taxon-name-part-type="species" reg="acutinasa">acutinasa</tp:taxon-name-part></tp:taxon-name></italic> sp. n.</bold>
                        </td><td rowspan="1" colspan="1">
                          <bold><italic><tp:taxon-name><tp:taxon-name-part taxon-name-part-type="genus" reg="Elthusa">Elthusa</tp:taxon-name-part><tp:taxon-name-part taxon-name-part-type="species" reg="rotunda">rotunda</tp:taxon-name-part></tp:taxon-name></italic> sp. n.</bold>
                        </td></tr><tr><td rowspan="1" colspan="1">
                          <bold>Body shape</bold>
                        </td><td rowspan="1" colspan="1">Ovoid</td><td rowspan="1" colspan="1">Elongate ovoid</td><td rowspan="1" colspan="1">Elongate ovoid</td><td rowspan="1" colspan="1">Round</td></tr><tr><td rowspan="1" colspan="1">
                          <bold>Shape of cephalon and anterior margin</bold>
                        </td><td rowspan="1" colspan="1">Sub-truncate, blunt anterior margin</td><td rowspan="1" colspan="1">Sub-triangular, bluntly pointed anterior margin</td><td rowspan="1" colspan="1">Sub-triangular, pointed anterior margin</td><td rowspan="1" colspan="1">Sub-triangular, blunt anterior margin</td></tr><tr><td rowspan="1" colspan="1">
                          <bold>Pereonite 1 anterior margin</bold>
                        </td><td rowspan="1" colspan="1">Straight</td><td rowspan="1" colspan="1">Medially indented</td><td rowspan="1" colspan="1">Medial projection</td><td rowspan="1" colspan="1">Concave</td></tr><tr><td rowspan="1" colspan="1">
                          <bold>Coxae 7 posterior margin</bold>
                        </td><td rowspan="1" colspan="1">Not extending past posterior margin of pereonite 7</td><td rowspan="1" colspan="1">Not extending past posterior margin of pereonite 7</td><td rowspan="1" colspan="1">Extending past posterior margin of pereonite 7</td><td rowspan="1" colspan="1">Not extending past posterior margin of pereonite 7</td></tr><tr><td rowspan="1" colspan="1">
                          <bold>Pereopod 7 protrusions</bold>
                        </td><td rowspan="1" colspan="1">Absent</td><td rowspan="1" colspan="1">Absent</td><td rowspan="1" colspan="1">Absent</td><td rowspan="1" colspan="1">Present on merus and carpus</td></tr><tr><td rowspan="1" colspan="1">
                          <bold>Pleonite length</bold>
                        </td><td rowspan="1" colspan="1">Pleonites 1–5 sub-equal</td><td rowspan="1" colspan="1">Pleonite 5 longest and indented</td><td rowspan="1" colspan="1">Pleonite 1 longest</td><td rowspan="1" colspan="1">Pleonite 5 longest, medially convex</td></tr><tr><td rowspan="1" colspan="1">
                          <bold>Pleonite 1 width</bold>
                        </td><td rowspan="1" colspan="1">Narrower than other pleonites</td><td rowspan="1" colspan="1">As long as other pleonites</td><td rowspan="1" colspan="1">As wide as pleotelson</td><td rowspan="1" colspan="1">Narrower than other pleonites</td></tr><tr><td rowspan="1" colspan="1">
                          <bold>Pleonite 5 lateral margins</bold>
                        </td><td rowspan="1" colspan="1">Visible</td><td rowspan="1" colspan="1">Visible</td><td rowspan="1" colspan="1">Largely concealed by pleonite 4</td><td rowspan="1" colspan="1">Slightly concealed by pleonite 4</td></tr><tr><td rowspan="1" colspan="1">
                          <bold>Pleotelson shape</bold>
                        </td><td rowspan="1" colspan="1">Evenly rounded</td><td rowspan="1" colspan="1">Roughly quadrate and curved upwards</td><td rowspan="1" colspan="1">Rounded</td><td rowspan="1" colspan="1">Broadly rounded</td></tr><tr><td rowspan="1" colspan="1">
                          <bold>Pleopod 5 endopod</bold>
                        </td><td rowspan="1" colspan="1">Slightly smaller than exopod</td><td rowspan="1" colspan="1">Smaller than exopod (not dissected)</td><td rowspan="1" colspan="1">Half the size of exopod</td><td rowspan="1" colspan="1">Smaller than exopod (not dissected)</td></tr><tr><td rowspan="1" colspan="1">
                          <bold>Uropods</bold>
                        </td><td rowspan="1" colspan="1">Broadly rounded, more than half the length of pleotelson</td><td rowspan="1" colspan="1">Apices narrowly rounded, more than half the length of pleotelson</td><td rowspan="1" colspan="1">Short, pointed, less than half the length of pleotelson</td><td rowspan="1" colspan="1">Broadly rounded, half the length of pleotelson</td></tr></tbody></table></table-wrap></tp:treatment-sec></tp:taxon-treatment>
